# Supplementary material for: CK-666 and CK-869 differentially inhibit Arp2/3 iso-complexes
Source: EMBO Rep. 2024 Jul 15;25(8):7. doi: 10.1038/s44319-024-00201-x (PMC11316031; doi:10.1038/s44319-024-00201-x)
Supplement: Supplementary file 2 — Movie EV1 [file 44319_2024_201_MOESM2_ESM.zip]

Archive with 4 entries (4 files):
- Movie EV1 legend text.txt
- __MACOSX/._Movie EV1 legend text.txt
- Movie EV1.mp4
- __MACOSX/._Movie EV1.mp4
