# Supplementary material for: CK-666 and CK-869 differentially inhibit Arp2/3 iso-complexes
Source: EMBO Rep. 2024 Jul 15;25(8):7. doi: 10.1038/s44319-024-00201-x (PMC11316031; doi:10.1038/s44319-024-00201-x)
Supplement: Supplementary file 2 — Movie EV1 [file 44319_2024_201_MOESM2_ESM.zip › Movie EV1 legend text.txt]

Movie EV1
Macrophages expressing LifeAct-GFP were imaged after treated with either DMSO or 100 �M CK-666 or CK-869 for 1 hour. Images were taken every 10 minutes for 5 hours. Scale bar = 100 �m.
