# Supplementary material for: CK-666 and CK-869 differentially inhibit Arp2/3 iso-complexes
Source: EMBO Rep. 2024 Jul 15;25(8):7. doi: 10.1038/s44319-024-00201-x (PMC11316031; doi:10.1038/s44319-024-00201-x)
Supplement: Supplementary file 3 — Source data Fig. 1 [file 44319_2024_201_MOESM3_ESM.zip]

Archive with 45 entries (42 files):
- Figure 1/
- Figure 1/.DS_Store
- __MACOSX/Figure 1/._.DS_Store
- Figure 1/1A/
- Figure 1/Figure 1C.xls
- __MACOSX/Figure 1/._Figure 1C.xls
- Figure 1/1B/
- Figure 1/1A/20210423_HeLa_WR_exB5-647_DMSO.TIF
- __MACOSX/Figure 1/1A/._20210423_HeLa_WR_exB5-647_DMSO.TIF
- Figure 1/1A/20210423_HeLa_WR_Phalloidin_DMSO.TIF
- __MACOSX/Figure 1/1A/._20210423_HeLa_WR_Phalloidin_DMSO.TIF
- Figure 1/1A/20210423_HeLa_WR_cortactin_DMSO.TIF
- __MACOSX/Figure 1/1A/._20210423_HeLa_WR_cortactin_DMSO.TIF
- Figure 1/1B/20210423_HeLa_WR_cortactin ab-488_CK666_50uM.TIF
- __MACOSX/Figure 1/1B/._20210423_HeLa_WR_cortactin ab-488_CK666_50uM.TIF
- Figure 1/1B/20210423_HeLa_WR_cortactin ab-488_CK869_50uM.TIF
- __MACOSX/Figure 1/1B/._20210423_HeLa_WR_cortactin ab-488_CK869_50uM.TIF
- Figure 1/1B/20210423_HeLa_WR_cortactin ab-488_CK869_300uM.TIF
- __MACOSX/Figure 1/1B/._20210423_HeLa_WR_cortactin ab-488_CK869_300uM.TIF
- Figure 1/1B/20210423_HeLa_WR_exB5-647_CK869_300uM.TIF
- __MACOSX/Figure 1/1B/._20210423_HeLa_WR_exB5-647_CK869_300uM.TIF
- Figure 1/1B/20210423_HeLa_WR_exB5-647_CK869_50uM.TIF
- __MACOSX/Figure 1/1B/._20210423_HeLa_WR_exB5-647_CK869_50uM.TIF
- Figure 1/1B/20210423_HeLa_WR_exB5-647_CK666_100uM.TIF
- __MACOSX/Figure 1/1B/._20210423_HeLa_WR_exB5-647_CK666_100uM.TIF
- Figure 1/1B/20210423_HeLa_WR_cortactin ab-488_CK666_100uM.TIF
- __MACOSX/Figure 1/1B/._20210423_HeLa_WR_cortactin ab-488_CK666_100uM.TIF
- Figure 1/1B/20210423_HeLa_WR_exB5-647_CK666_50uM.TIF
- __MACOSX/Figure 1/1B/._20210423_HeLa_WR_exB5-647_CK666_50uM.TIF
- Figure 1/1B/20210423_HeLa_WR_cortactin ab-488_CK869_200uM.TIF
- __MACOSX/Figure 1/1B/._20210423_HeLa_WR_cortactin ab-488_CK869_200uM.TIF
- Figure 1/1B/20210423_HeLa_WR_exB5-647_CK869_200uM.TIF
- __MACOSX/Figure 1/1B/._20210423_HeLa_WR_exB5-647_CK869_200uM.TIF
- Figure 1/1B/20210423_HeLa_WR_cortactin ab-488_CK666_200uM.TIF
- __MACOSX/Figure 1/1B/._20210423_HeLa_WR_cortactin ab-488_CK666_200uM.TIF
- Figure 1/1B/20210423_HeLa_WR_exB5-647_CK666_200uM.TIF
- __MACOSX/Figure 1/1B/._20210423_HeLa_WR_exB5-647_CK666_200uM.TIF
- Figure 1/1B/20210423_HeLa_WR_exB5-647_CK869_100uM.TIF
- __MACOSX/Figure 1/1B/._20210423_HeLa_WR_exB5-647_CK869_100uM.TIF
- Figure 1/1B/20210423_HeLa_WR_cortactin ab-488_CK869_100uM.TIF
- __MACOSX/Figure 1/1B/._20210423_HeLa_WR_cortactin ab-488_CK869_100uM.TIF
- Figure 1/1B/20210423_HeLa_WR_cortactin ab-488_CK666_300uM.TIF
- __MACOSX/Figure 1/1B/._20210423_HeLa_WR_cortactin ab-488_CK666_300uM.TIF
- Figure 1/1B/20210423_HeLa_WR_exB5-647_CK666_300uM.TIF
- __MACOSX/Figure 1/1B/._20210423_HeLa_WR_exB5-647_CK666_300uM.TIF
