# Supplementary material for: CK-666 and CK-869 differentially inhibit Arp2/3 iso-complexes
Source: EMBO Rep. 2024 Jul 15;25(8):7. doi: 10.1038/s44319-024-00201-x (PMC11316031; doi:10.1038/s44319-024-00201-x)
Supplement: Supplementary file 3 — Source data Fig. 1 [file 44319_2024_201_MOESM3_ESM.zip › Figure 1/Figure 1C.xls]

## Sheet: cortactin+ve CEV
20210413																												20210416
			CK666												CK869																CK666												CK869
DMSO			50uM			100uM			200uM			300uM			50uM			100uM			200uM			300uM				DMSO			50uM			100uM			200uM			300uM			50uM			100uM			200uM
# cortactin	totalCEV	%	# cortactin	totalCEV	%	# cortactin	totalCEV	%	# cortactin	totalCEV	%	# cortactin	totalCEV	%	# cortactin	totalCEV	%	# cortactin	totalCEV	%	# cortactin	totalCEV	%	# cortactin	totalCEV	%		# cortactin	totalCEV	%	# cortactin	totalCEV	%	# cortactin	totalCEV	%	# cortactin	totalCEV	%	# cortactin	totalCEV	%	# cortactin	totalCEV	%	# cortactin	totalCEV	%	# cortactin
5	15		2	15		0	15		2	15		4	15		3	15		0	15		1	15		1	15			4	10		1	10		6	10		3	10		3	10		3	10		1	10		0
4	15		2	15		1	15		4	15		1	15		4	15		4	15		0	15		3	15			4	10		2	10		1	10		3	10		2	10		0	10		0	10		0
5	15		7	15		3	15		3	15		4	15		3	15		0	15		0	15		0	15			0	10		0	10		0	10		4	10		3	10		2	10		0	10		0
4	15		4	15		0	15		3	15		0	15		3	15		3	15		0	15		0	15			2	10		3	10		3	10		1	10		0	10		1	10		0	10		0
2	15		3	15		3	15		4	15		4	15		3	15		2	15		0	15		0	15			2	10		3	10		3	10		2	10		4	10		4	10		0	10		0
6	15		1	15		1	15		1	15		3	15		5	15		1	15		0	15		0	15			3	10		3	10		1	10		0	10		1	10		4	10		1	10		0
4	15		2	15		5	15		3	15		3	15		6	15		0	15		0	15		0	15			6	10		5	10		3	10		3	10		4	10		3	10		3	10		0
4	15		1	15		3	15		1	15		6	15		1	15		0	15		0	15		0	15			5	10		5	10		1	10		2	10		4	10		3	10		0	10		4
4	15		4	15		0	15		2	15		7	15		2	15		1	15		0	15		0	15			3	10		4	10		1	10		3	10		0	10		2	10		3	10		0
5	15		3	15		5	15		6	15		3	15		4	15		1	15		0	15		0	15			3	10		4	10		1	10		2	10		2	10		0	10		2	10		0
43	150	28.6667	29	150	19.3333	21	150	14	29	150	19.3333	35	150	23.3333	34	150	22.6667	12	150	8	1	150	0.666667	4	150	2.66667		32	100	32	30	100	30	20	100	20	23	100	23	23	100	23	22	100	22	10	100	10	4
	1	DMSO	28.6667
	1	666 50uM	19.3333
	1	666 100uM	14
	1	666 200uM	19.3333
	1	666 300uM	23.3333
	1	869 50uM	22.6667
	1	869 100uM	8
	1	869 200uM	0.666667
	1	869 300uM	2.66667
	2	DMSO	32
	2	666 50uM	30
	2	666 100uM	20
	2	666 200uM	23
	2	666 300uM	23
	2	869 50uM	22
	2	869 100uM	10
	2	869 200uM	4
	2	869 300uM	2
	3	DMSO	31.3333
	3	666 50uM	22.6667
	3	666 100uM	18
	3	666 200uM	20.6667
	3	666 300uM	27.3333
	3	869 50uM	20
	3	869 100uM	8.66667
	3	869 200uM	4.66667
	3	869 300uM	4.66667
[truncated: 32 more columns]
