# Supplementary material for: CK-666 and CK-869 differentially inhibit Arp2/3 iso-complexes
Source: EMBO Rep. 2024 Jul 15;25(8):7. doi: 10.1038/s44319-024-00201-x (PMC11316031; doi:10.1038/s44319-024-00201-x)
Supplement: Supplementary file 4 — Source data Fig. 2 [file 44319_2024_201_MOESM4_ESM.zip]

Archive with 30 entries (28 files):
- Figure 2/
- Figure 2/.DS_Store
- __MACOSX/Figure 2/._.DS_Store
- Figure 2/Figure2.xls
- __MACOSX/Figure 2/._Figure2.xls
- Figure 2/2B/
- Figure 2/2B/C1BC5L CK666.tif
- __MACOSX/Figure 2/2B/._C1BC5L CK666.tif
- Figure 2/2B/C1BC5L CK869.tif
- __MACOSX/Figure 2/2B/._C1BC5L CK869.tif
- Figure 2/2B/C1BC5 DMSO.tif
- __MACOSX/Figure 2/2B/._C1BC5 DMSO.tif
- Figure 2/2B/C1AC5L DMSO.tif
- __MACOSX/Figure 2/2B/._C1AC5L DMSO.tif
- Figure 2/2B/C1BC5L DMSO.tif
- __MACOSX/Figure 2/2B/._C1BC5L DMSO.tif
- Figure 2/2B/C1BC5 CK869.tif
- __MACOSX/Figure 2/2B/._C1BC5 CK869.tif
- Figure 2/2B/C1BC5 CK666.tif
- __MACOSX/Figure 2/2B/._C1BC5 CK666.tif
- Figure 2/2B/C1AC5L CK666.tif
- __MACOSX/Figure 2/2B/._C1AC5L CK666.tif
- Figure 2/2B/C1AC5L CK869.tif
- __MACOSX/Figure 2/2B/._C1AC5L CK869.tif
- Figure 2/2B/C1AC5 CK666.tif
- __MACOSX/Figure 2/2B/._C1AC5 CK666.tif
- Figure 2/2B/C1AC5 CK869.tif
- __MACOSX/Figure 2/2B/._C1AC5 CK869.tif
- Figure 2/2B/C1AC5 DMSO.tif
- __MACOSX/Figure 2/2B/._C1AC5 DMSO.tif
