# Supplementary material for: CK-666 and CK-869 differentially inhibit Arp2/3 iso-complexes
Source: EMBO Rep. 2024 Jul 15;25(8):7. doi: 10.1038/s44319-024-00201-x (PMC11316031; doi:10.1038/s44319-024-00201-x)
Supplement: Supplementary file 4 — Source data Fig. 2 [file 44319_2024_201_MOESM4_ESM.zip › Figure 2/Figure2.xls]

## Sheet: 2A
Time	C1A/C5+VCA	C1A/C5L+VCA	C1A/C5+VCA CK-666	C1A/C5L+VCA CK-666	C1A/C5+VCA CK-869	C1A/C5L+VCA CK-869	Time	C1A/C5	C1A/C5L				Time	C1B/C5+VCA	C1B/C5L+VCA	C1B/C5+VCA CK-666	C1B/C5L+VCA CK-666	C1B/C5+VCA CK-869	C1B/C5L+VCA CK-869	Time	C1B/C5	C1B/C5L
0	-0.00983778	-0.00492961	0.01431	0.0067783	0.0090073	0.00753234	0	0.0157274	0.0149019				0	-0.0272473	-0.000624242	0.00542518	0.0131598	0.0039764	0.00537019	0	0.0087567	0.0043757
16	0.00381314	0.00248861	0.00278976	0.00387264	0.0115766	0.00974129	18	0.00466085	0.0210063				16	0.00286306	-0.00532727	0.00867458	0.0140363	-0.00498525	0.00175481	18	0.0116732	0.00504821
32	0.000901437	0.00310766	-0.002	0.0090684	0.00368856	0.00396766	36	-0.00751792	0.000567788				32	-0.000811164	-0.00173737	0.00554394	0.0120823	0.00245723	-0.0027476	36	0.00140928	-0.00102908
48	0.00167967	-0.000432712	-0.00296442	0.000882075	-0.00354258	-0.00162687	54	-0.0104491	-0.00699663				48	0.0126712	-0.000169697	-0.00476485	0.015937	0.00410914	0.00221394	54	-0.00193866	-0.000623108
64	0.00222382	0.0075528	-0.00201078	-0.000884434	-0.00266667	-0.00849502	72	0.00361321	-0.0126913				64	0.000678151	0.0070303	-0.0121401	0.00244552	-0.000345133	-0.00648317	72	-0.0122474	0.00373705
80	-0.00361602	-0.000782609	-0.00394043	-0.00147406	-0.00793674	-0.00278358	90	-0.00503774	-0.00702692				80	0.00974706	0.00029899	-0.00488361	0.00714286	-0.00412389	-0.00100481	90	0.0096366	-0.00952948
96	0.00377413	-0.00177019	-0.0100288	-0.00460849	-0.00616788	-0.00443035	108	0.00314906	-0.00295337				96	0.00238116	0.00754747	-0.00692874	0.013523	-0.0102537	-0.00541587	108	-0.0105789	-0.00914741
112	-0.000367556	0.000809524	-0.00628275	0.00558255	7.05596e-05	0.00406716	126	-0.00895566	-0.00870192				112	0.0111273	0.0044303	-0.00115439	0.0101235	0.000725664	-0.00719471	126	0.00218093	-0.0105052
128	-0.00226694	-0.0056087	-0.00625121	-0.00110377	-0.00214355	0.000485075	144	-0.00697358	0.0089649				128	-0.000961622	0.00526465	-0.000774347	0.011845	-0.00185251	0.00142548	144	0.00164897	0.00153665
144	0.00455031	0.00265217	-0.0027097	-0.00421934	0.000593674	-0.00311194	162	-0.0195877	0.0133654				144	-0.00331225	0.00593535	-0.00306651	0.00528814	0.00194395	-0.00108173	162	0.00290928	-0.00697131
160	0.00284805	-0.00138716	0.00391375	-0.000591981	-0.00616058	-0.0019801	180	-0.00656509	-0.00195192				160	0.00946795	0.00735354	-0.000565321	0.00897094	-0.0110501	-0.00528606	180	-0.00327938	-0.00642749
176	0.000106776	0.00903106	-0.00604987	0.00572406	0.0012944	-7.46269e-06	198	-0.000470755	-0.00325337				176	0.00754688	0.0138909	0.00888599	0.0065109	0.00117994	0.00433894	198	-0.00251701	-0.00120956
192	0.00656468	0.00753209	-0.00424097	8.96226e-05	-0.00775669	-0.00442537	216	-0.00226132	0.00951971				192	0.0147798	0.00933939	0.00603563	0.0123656	-0.00140118	0.00166587	216	0.00301289	-0.00666375
208	0.00285832	0.007	-0.000884097	0.00432783	-0.00468127	0.00196269	234	-0.000200472	0.00323413				208	0.0178369	0.0140444	0.0181021	0.0143753	-0.00100885	-0.000942308	234	-0.00243402	-0.00302988
224	0.0140513	6.62526e-05	0.00178437	0.010342	-0.0046764	-0.00358955	252	0.0105528	-0.0072351				224	0.0161034	0.0152202	0.0112898	0.0217385	-0.00530088	0.00391827	252	-0.0109907	0.00722151
240	0.00970842	0.0108054	0.00562534	0.0133278	-0.00406083	-0.00421642	270	0.00478208	0.004625				240	0.0219625	0.0259111	0.0198171	0.025845	0.00245428	0.00321394	270	-0.0115082	0.00435259
256	0.00305544	0.00878054	0.0121941	0.0133255	-0.00331144	0.00134577	288	-0.00109104	0.0110019				256	0.026618	0.0196626	0.0280143	0.0379879	-0.00305605	0.00626202	288	-0.00465309	0.00464502
272	0.0131602	0.0170787	0.00856065	0.0191156	-0.00157908	0.00685075	306	0.0144774	0.0187971				272	0.0310205	0.025099	0.0404038	0.0407022	0.00539823	0.00804327	306	-0.000860825	0.0038745
288	0.0154127	0.0224306	0.00659569	0.022941	-0.00247689	0.00653731	324	0.00928066	0.0192024				288	0.0325185	0.0374566	0.0560689	0.0608087	0.00327729	0.00701202	324	0.0211582	0.00650279
304	0.0224867	0.0206791	0.0119677	0.0326651	-0.00882482	0.00914179	342	0.0140042	0.0139966				304	0.0401984	0.0400081	0.0657126	0.0651041	0.00669912	0.00291827	342	0.0110974	0.00356494
320	0.0237474	0.0341242	0.0172075	0.0398396	0.000206813	0.0126741	360	0.0305406	0.0252663				320	0.0434889	0.056101	0.0806271	0.0800387	0.0100531	0.0119087	360	0.0168608	0.0181167
336	0.0222341	0.0382671	0.022593	0.0403113	0.00113139	0.0226119	378	0.0098717	0.0178851				336	0.0625076	0.0549515	0.0916722	0.0940339	0.0165428	0.00305769	378	0.00957887	0.014894
352	0.0294887	0.0395694	0.0311267	0.0563939	-0.00467883	0.0139154	396	0.0270538	0.0258019				352	0.0573048	0.0671737	0.11842	0.113368	0.0119912	0.0151394	396	0.0239985	0.0281709
368	0.0297659	0.0524948	0.0328787	0.0636085	0.00694647	0.0216418	414	0.0168028	0.0237899				368	0.0742695	0.080297	0.138335	0.1254	0.00980236	0.0144519	414	0.0179711	0.0273837
384	0.033117	0.0625631	0.0356819	0.0735708	0.00823601	0.0238383	432	0.0253849	0.0228875				384	0.0935063	0.0856	0.148974	0.148186	0.0246519	0.0157236	432	0.0226995	0.0211323
400	0.0438193	0.0639627	0.0389137	0.0797665	0.0120365	0.0255821	450	0.0268302	0.0251798				400	0.101886	0.103457	0.174007	0.166627	0.0189233	0.0198365	450	0.0322706	0.0316008
416	0.051039	0.0796832	0.0441563	0.0869717	0.00546472	0.0298582	468	0.0347448	0.0366851				416	0.116092	0.121091	0.201805	0.178535	0.0186431	0.0255649	468	0.0205015	0.0296343
432	0.0546879	0.0873727	0.0501159	0.10613	0.0146837	0.0314154	486	0.0417302	0.0441462				432	0.131219	0.138291	0.222323	0.201213	0.0233156	0.032887	486	0.0472747	0.0271159
448	0.0655113	0.0955631	0.0612776	0.108512	0.0171873	0.0339726	504	0.0436203	0.0462918				448	0.155349	0.154725	0.239181	0.221559	0.0276578	0.0306154	504	0.0446005	0.035239
464	0.0749528	0.118052	0.0553854	0.125644	0.0202676	0.0484826	522	0.0367778	0.0491654				464	0.172091	0.172107	0.270492	0.234199	0.0354425	0.0378966	522	0.0504686	0.040739
480	0.0868275	0.139174	0.0620647	0.131335	0.0192044	0.0419652	540	0.0516396	0.0552495				480	0.182671	0.199085	0.287109	0.251518	0.0407168	0.0387115	540	0.0538273	0.0495171
496	0.0962895	0.145607	0.0776092	0.146325	0.0253796	0.0526194	558	0.0474363	0.0590654				496	0.211143	0.214644	0.316444	0.270862	0.0401327	0.0441466	558	0.0669763	0.0489737
512	0.0973881	0.168141	0.0830323	0.161797	0.0358029	0.0612015	576	0.0602802	0.0470212				512	0.229082	0.237754	0.343195	0.295889	0.0479174	0.0493678	576	0.0455454	0.0382494
528	0.112754	0.187161	0.0912642	0.168675	0.0379562	0.0591294	594	0.0638901	0.0690178				528	0.255249	0.264311	0.361983	0.31216	0.0496077	0.0599856	594	0.0648309	0.0492745
544	0.121963	0.199286	0.0991159	0.192974	0.0411241	0.0607662	612	0.0696009	0.0577534				544	0.2758	0.282309	0.385912	0.333426	0.0503274	0.0552452	612	0.0689639	0.0616327
560	0.14224	0.232476	0.105852	0.195561	0.0437518	0.073301	630	0.0744656	0.0742115				560	0.290323	0.30937	0.40381	0.358407	0.0513333	0.071375	630	0.0782376	0.0628801
576	0.153074	0.234892	0.116544	0.209962	0.0519513	0.0751468	648	0.0727113	0.0774577				576	0.323227	0.332287	0.429375	0.369346	0.0642596	0.0745817	648	0.0685082	0.0585347
592	0.172476	0.26058	0.119976	0.222745	0.0532676	0.090806	666	0.0829443	0.0784351				592	0.341803	0.353505	0.450349	0.392906	0.0664602	0.0804784	666	0.0723077	0.0694622
608	0.183214	0.290077	0.134474	0.230887	0.0557835	0.0914577	684	0.0797458	0.0838389				608	0.369649	0.385818	0.474278	0.415673	0.0647345	0.0816923	684	0.092116	0.0757351
624	0.200049	0.310257	0.135073	0.244967	0.0596083	0.0961318	702	0.0976627	0.0755096				624	0.379141	0.406592	0.49461	0.426126	0.0684277	0.0933534	702	0.0755046	0.0770936
640	0.214943	0.321957	0.147493	0.265575	0.069871	0.107005	720	0.0757656	0.0872399				640	0.409802	0.434451	0.512589	0.451291	0.0726962	0.0988197	720	0.0821572	0.0756649
656	0.22524	0.344052	0.157728	0.271005	0.0780949	0.116968	738	0.104067	0.0902365				656	0.442763	0.442634	0.532055	0.465184	0.0803599	0.113582	738	0.111586	0.107392
672	0.245507	0.362296	0.163027	0.291842	0.0744039	0.128042	756	0.0954316	0.0989183				672	0.462726	0.481087	0.554466	0.486816	0.0864838	0.115786	756	0.111733	0.0868048
688	0.255793	0.382613	0.160102	0.310292	0.0870584	0.121557	774	0.112755	0.0878495				688	0.478829	0.500667	0.568739	0.507593	0.0801829	0.126353	774	0.126771	0.102498
704	0.28752	0.401743	0.182949	0.314828	0.0867226	0.141261	792	0.116141	0.0945755				704	0.509034	0.517982	0.594088	0.521639	0.0906018	0.127546	792	0.121569	0.0982932
720	0.298357	0.429246	0.191728	0.344493	0.088708	0.150366	810	0.113622	0.110825				720	0.524878	0.543085	0.602646	0.542826	0.0929499	0.138017	810	0.114769	0.115583
736	0.319131	0.446491	0.206073	0.35592	0.103667	0.153189	828	0.134427	0.111483				736	0.544863	0.573915	0.632922	0.557024	0.103263	0.141594	828	0.127408	0.106068
752	0.336795	0.467265	0.201003	0.370851	0.102878	0.164127	846	0.132088	0.124257				752	0.567673	0.58437	0.647786	0.570116	0.110829	0.158856	846	0.147965	0.123353
768	0.347421	0.487571	0.226987	0.384017	0.11537	0.169619	864	0.133311	0.131659				768	0.600975	0.61498	0.659228	0.579666	0.11787	0.157978	864	0.12633	0.110029
784	0.371232	0.510542	0.228358	0.39005	0.112355	0.174226	882	0.134381	0.134119				784	0.608892	0.630994	0.670226	0.597838	0.1251	0.169055	882	0.138166	0.125657
800	0.390343	0.537621	0.230003	0.411262	0.126844	0.189318	900	0.13097	0.142143				800	0.6408	0.644988	0.69609	0.623368	0.116631	0.181875	900	0.139773	0.126147
816	0.413339	0.542689	0.242925	0.4135	0.129934	0.19904	918	0.160656	0.144458				816	0.649952	0.661432	0.703226	0.633373	0.138844	0.189894	918	0.154559	0.136068
832	0.428864	0.564899	0.251458	0.42312	0.140501	0.206279	936	0.151445	0.139934				832	0.671679	0.684154	0.731394	0.6554	0.149206	0.194555	936	0.155812	0.152558
848	0.445435	0.566832	0.255148	0.440403	0.141932	0.214784	954	0.168165	0.149845				848	0.682061	0.693905	0.729335	0.663826	0.148145	0.211243	954	0.164806	0.149096
864	0.471062	0.603447	0.268119	0.454071	0.153681	0.230557	972	0.170684	0.161185				864	0.71133	0.726352	0.749679	0.66986	0.145997	0.208101	972	0.1702	0.158139
880	0.483606	0.622731	0.280509	0.483594	0.167509	0.2404	990	0.172113	0.168726				880	0.717183	0.736968	0.767675	0.693969	0.155313	0.231075	990	0.183747	0.161462
896	0.508604	0.638563	0.284305	0.488854	0.17127	0.253505	1008	0.18691	0.171312				896	0.743046	0.747659	0.768523	0.696513	0.162923	0.237036	1008	0.182702	0.169163
912	0.516653	0.645952	0.301038	0.501401	0.174567	0.259187	1026	0.186259	0.172141				912	0.750196	0.771097	0.786325	0.711821	0.165024	0.239853	1026	0.200175	0.159494
928	0.536569	0.661596	0.314245	0.506566	0.183421	0.270137	1044	0.203377	0.178376				928	0.766904	0.788099	0.795228	0.705634	0.172965	0.25644	1044	0.187263	0.190175
944	0.557474	0.680352	0.318844	0.518986	0.189776	0.277246	1062	0.185528	0.182042				944	0.786382	0.793192	0.803409	0.73969	0.181118	0.269454	1062	0.205747	0.186494
960	0.572686	0.69248	0.325062	0.538649	0.197136	0.279873	1080	0.204283	0.18436				960	0.800188	0.816	0.821815	0.752642	0.193832	0.265868	1080	0.210345	0.190729
976	0.596491	0.719	0.337151	0.543922	0.2122	0.299853	1098	0.207307	0.205644				976	0.815706	0.819541	0.82995	0.758872	0.190864	0.289714	1098	0.224706	0.199992
992	0.605589	0.73046	0.342434	0.568212	0.216983	0.302458	1116	0.212594	0.197024				992	0.804158	0.834398	0.846195	0.763431	0.21056	0.297031	1116	0.228247	0.211414
1008	0.629881	0.744638	0.353119	0.564347	0.227747	0.312898	1134	0.225429	0.212067				1008	0.821884	0.834669	0.846601	0.771484	0.203773	0.309058	1134	0.234072	0.200745
1024	0.632283	0.755222	0.363504	0.58616	0.23535	0.330077	1152	0.233571	0.205111				1024	0.838912	0.841651	0.846912	0.792869	0.210767	0.325062	1152	0.256485	0.218865
1040	0.655339	0.779161	0.367261	0.597337	0.239173	0.334117	1170	0.231042	0.215947				1040	0.855962	0.87797	0.866986	0.795278	0.212885	0.329608	1170	0.246907	0.237092
1056	0.666456	0.777066	0.378518	0.603491	0.240723	0.346062	1188	0.240363	0.239111				1056	0.866304	0.880848	0.879976	0.815809	0.234	0.337058	1188	0.24799	0.236088
1072	0.688283	0.78588	0.391388	0.615219	0.256314	0.358199	1206	0.245288	0.228207				1072	0.862364	0.876806	0.880743	0.80369	0.240265	0.348786	1206	0.255582	0.241163
1088	0.680542	0.805704	0.398013	0.614238	0.268019	0.375289	1224	0.24033	0.237072				1088	0.88423	0.895436	0.885508	0.822024	0.235599	0.356257	1224	0.262278	0.243291
1104	0.705497	0.818184	0.408482	0.641559	0.277294	0.375871	1242	0.25017	0.235611				1104	0.90894	0.897176	0.89666	0.844966	0.242581	0.377942	1242	0.24916	0.24653
1120	0.722084	0.81946	0.424383	0.645601	0.274745	0.395152	1260	0.265028	0.251442				1120	0.910571	0.914988	0.903413	0.844201	0.253448	0.376625	1260	0.274454	0.26196
1136	0.737524	0.838959	0.428774	0.65137	0.292411	0.389664	1278	0.279693	0.244178				1136	0.913543	0.921184	0.915781	0.83792	0.268569	0.403507	1278	0.287247	0.268689
1152	0.743511	0.853522	0.43469	0.663724	0.295075	0.423164	1296	0.277514	0.272476				1152	0.915515	0.931747	0.913363	0.858685	0.267528	0.399214	1296	0.299392	0.266147
1168	0.770142	0.852615	0.439518	0.671455	0.30445	0.425306	1314	0.289887	0.258077				1168	0.918683	0.926814	0.920333	0.862383	0.271277	0.410428	1314	0.313701	0.287426
1184	0.784593	0.866077	0.452647	0.691366	0.315856	0.426119	1332	0.281052	0.288962				1184	0.917907	0.937198	0.933534	0.876722	0.271109	0.424361	1332	0.308469	0.292255
1200	0.7746	0.862184	0.451437	0.687936	0.322148	0.439303	1350	0.285915	0.27488				1200	0.933879	0.947055	0.92399	0.875622	0.28036	0.442654	1350	0.303711	0.296219
1216	0.789544	0.881946	0.466383	0.695238	0.327041	0.445679	1368	0.294156	0.292913				1216	0.947063	0.940747	0.941983	0.884976	0.286277	0.44105	1368	0.317778	0.2999
1232	0.804489	0.889093	0.473571	0.69983	0.335015	0.46109	1386	0.308967	0.289125				1232	0.955347	0.954444	0.942394	0.8834	0.30356	0.452791	1386	0.31484	0.301068
1248	0.815029	0.881857	0.491685	0.7167	0.355905	0.479734	1404	0.330302	0.309029				1248	0.953825	0.956267	0.95281	0.906564	0.307794	0.46163	1404	0.330448	0.330207
1264	0.822729	0.900398	0.491725	0.721146	0.355905	0.494493	1422	0.318594	0.315216				1264	0.960887	0.967242	0.959157	0.898923	0.316088	0.467587	1422	0.319675	0.320873
1280	0.834569	0.903934	0.505725	0.732009	0.356939	0.485983	1440	0.334943	0.318005				1280	0.960046	0.958018	0.962451	0.908138	0.31333	0.480067	1440	0.349619	0.332147
1296	0.848259	0.920592	0.510442	0.744134	0.362401	0.509072	1458	0.346712	0.321178				1296	0.97403	0.970038	0.956245	0.921099	0.318035	0.505346	1458	0.358665	0.323398
1312	0.844376	0.922342	0.529224	0.754606	0.391774	0.515378	1476	0.351764	0.324486				1312	0.974047	0.981236	0.962162	0.929731	0.335785	0.501457	1476	0.358057	0.350096
1328	0.859103	0.922019	0.522173	0.74871	0.388231	0.522149	1494	0.362358	0.333721				1328	0.973578	0.975394	0.960808	0.926831	0.336501	0.520233	1494	0.365186	0.354127
1344	0.86499	0.932509	0.538598	0.753104	0.405693	0.525948	1512	0.348854	0.338736				1344	0.972752	0.985251	0.969762	0.934867	0.348168	0.519659	1512	0.368624	0.366056
1360	0.880587	0.940097	0.547717	0.767193	0.412389	0.543933	1530	0.370406	0.3645				1360	0.977512	0.982358	0.968945	0.937857	0.34549	0.534173	1530	0.352691	0.377789
1376	0.87894	0.946484	0.550035	0.786837	0.421586	0.551289	1548	0.350849	0.358745				1376	0.988142	0.975929	0.967461	0.946475	0.353106	0.547185	1548	0.39082	0.39249
1392	0.902411	0.948346	0.554957	0.780127	0.415742	0.55696	1566	0.370599	0.35987				1392	0.977135	0.987349	0.984648	0.932823	0.358587	0.560959	1566	0.382552	0.386163
1408	0.911421	0.959087	0.574175	0.785125	0.427204	0.571731	1584	0.387561	0.376063				1408	0.971034	0.996345	0.989765	0.939908	0.366991	0.567123	1584	0.391201	0.389279
1424	0.908179	0.960141	0.588925	0.791144	0.439964	0.577381	1602	0.390297	0.367303				1424	0.98275	0.978717	0.967508	0.953545	0.378903	0.582502	1602	0.396304	0.402845
1440	0.905924	0.945097	0.573978	0.798526	0.452416	0.596211	1620	0.413873	0.398615				1440	0.99978	0.989875	0.98876	0.954196	0.374271	0.577788	1620	0.420227	0.411785
1456	0.908575	0.958435	0.584137	0.81587	0.456672	0.599905	1638	0.400967	0.391168				1456	1.00191	1.00912	0.994556	0.960179	0.385206	0.601906	1638	0.429232	0.412187
1472	0.921813	0.96119	0.601803	0.822691	0.464051	0.610871	1656	0.398274	0.394827				1472	0.986838	0.986578	1.0001	0.960867	0.393265	0.598796	1656	0.428433	0.41747
1488	0.92683	0.953911	0.607615	0.823222	0.470178	0.614197	1674	0.443505	0.393111				1488	1.00498	1.00069	0.994036	0.965671	0.399466	0.613916	1674	0.433371	0.430052
1504	0.939318	0.970371	0.614536	0.82558	0.47917	0.621308	1692	0.418684	0.420678				1504	0.990541	1.00012	0.984249	0.968291	0.406068	0.619555	1692	0.448923	0.43653
1520	0.937877	0.974855	0.623358	0.836134	0.490708	0.638794	1710	0.419736	0.438784				1520	0.992091	0.997259	1.0057	0.964586	0.407953	0.643817	1710	0.440196	0.451892
1536	0.934314	0.974708	0.624817	0.838491	0.492645	0.648774	1728	0.442458	0.425889				1536	0.988517	0.993087	0.993328	0.976913	0.40346	0.642168	1728	0.451758	0.4571
1552	0.937901	0.972211	0.624906	0.845017	0.501745	0.654455	1746	0.439519	0.440279				1552	0.991655	0.990212	0.993266	0.971269	0.422903	0.651084	1746	0.473918	0.471849
1568	0.944622	0.990381	0.629628	0.860524	0.509971	0.658035	1764	0.449373	0.445298				1568	0.989972	1.00439	1.00301	0.980617	0.428454	0.642517	1764	0.467505	0.470685
1584	0.948012	0.984573	0.649825	0.846479	0.523762	0.665726	1782	0.464373	0.455351				1584	0.993068	1.0088	0.996727	0.978237	0.429083	0.673591	1782	0.484438	0.471028
1600	0.953528	0.988106	0.647706	0.865936	0.524192	0.682197	1800	0.476854	0.448106				1600	0.990576	1.00282	0.996045	0.980591	0.435442	0.667772	1800	0.476531	0.480865
1616	0.963589	0.993545	0.657655	0.868219	0.531594	0.688197	1818	0.457476	0.489346				1616	1.00444	0.993869	1.00975	0.985322	0.458201	0.691442	1818	0.483608	0.489131
1632	0.967789	0.99599	0.669706	0.874981	0.53662	0.687336	1836	0.479741	0.461774				1632	0.986548	1.00098	0.999981	0.993584	0.467572	0.69045	1836	0.499892	0.484693
1648	0.964653	0.989874	0.676687	0.873821	0.545436	0.701005	1854	0.493538	0.487712				1648	0.994237	0.995873	1.00485	0.993065	0.454687	0.710639	1854	0.503732	0.500574
1664	0.977957	0.993905	0.688111	0.881281	0.553083	0.70442	1872	0.474925	0.500913				1664	1.0002	0.996899	0.999872	1.00469	0.461507	0.701207	1872	0.493711	0.514861
1680	0.975852	1.00334	0.682245	0.89004	0.567647	0.711799	1890	0.492689	0.491221				1680	0.995942	0.996927	0.999171	0.989952	0.472319	0.71301	1890	0.50767	0.518805
1696	0.968741	0.992642	0.699523	0.892575	0.571754	0.721821	1908	0.503599	0.495471				1696	1.00396	0.98503	1.00782	1.00039	0.474413	0.712053	1908	0.521794	0.523335
1712	0.982815	0.994213	0.690677	0.896108	0.588382	0.735674	1926	0.500797	0.512288				1712	1.0081	0.999836	0.998382	1.0057	0.490413	0.735817	1926	0.534247	0.527625
1728	0.990483	1.007	0.702323	0.906533	0.588959	0.732657	1944	0.513	0.516663				1728	0.994178	1.00156	0.993532	1.00239	0.492236	0.748959	1944	0.548433	0.534315
1744	0.986086	0.992741	0.706617	0.904689	0.598017	0.745794	1962	0.521939	0.51838				1744	0.988764	1.00078	1.00381	0.990416	0.498673	0.745707	1962	0.526835	0.539474
1760	0.975953	0.996805	0.703232	0.901932	0.605847	0.755169	1980	0.537741	0.525269				1760	0.980591	0.986937	0.999515	0.996741	0.508549	0.763377	1980	0.550696	0.556829
1776	0.994384	0.99428	0.710749	0.904514	0.610302	0.762358	1998	0.526566	0.526019				1776	0.988685	0.990657	1.00782	1.00571	0.516074	0.775305	1998	0.550784	0.548562
1792	0.988867	1.00511	0.727571	0.91741	0.600878	0.759515	2016	0.55284	0.532971				1792	0.987218	0.993616	1.00881	1.004	0.510737	0.751575	2016	0.548294	0.566183
1808	0.990483	0.997963	0.733722	0.924538	0.627209	0.782505	2034	0.535943	0.542899				1808	0.987157	0.985515	0.995933	1.00234	0.519268	0.783687	2034	0.540778	0.574578
1824	0.992296	1.00118	0.727121	0.913741	0.628664	0.78199	2052	0.543179	0.539192				1824	0.981156	0.989899	1.01304	1.00986	0.521139	0.78082	2052	0.576402	0.562255
1840	0.986766	0.997155	0.728261	0.918191	0.642925	0.793458	2070	0.560665	0.556212				1840	0.987843	0.982	0.998843	1.00268	0.522263	0.774409	2070	0.569345	0.579291
1856	0.991565	0.985702	0.741531	0.922875	0.648085	0.790851	2088	0.544198	0.558716				1856	0.990416	0.974853	1.01445	1.01566	0.540301	0.792416	2088	0.592995	0.596574
1872	0.995838	1.01487	0.748084	0.925557	0.656246	0.794803	2106	0.565958	0.575548				1872	0.98985	0.980176	1.00189	1.00832	0.543088	0.799377	2106	0.594155	0.607
1888	1.00408	0.998768	0.760811	0.929776	0.64383	0.806095	2124	0.577033	0.569207				1888	0.988203	0.97824	0.998062	0.997044	0.545752	0.805909	2124	0.596222	0.596614
1904	1.00291	0.998547	0.755216	0.949425	0.664221	0.81552	2142	0.571208	0.594399				1904	0.983184	0.981725	1.00635	1.00665	0.550844	0.809486	2142	0.589469	0.61959
1920	0.99629	0.998308	0.760938	0.938509	0.671971	0.819918	2160	0.583028	0.583933				1920	0.982617	0.98603	1.00734	0.999966	0.561516	0.826587	2160	0.608732	0.620936
1936	1.00149	0.987727	0.765577	0.944833	0.680156	0.81498	2178	0.576896	0.594649				1936	0.979089	0.97763	0.997957	0.998298	0.558375	0.822663	2178	0.612196	0.633108
1952	0.986113	1.00089	0.786854	0.933606	0.681348	0.833157	2196	0.60233	0.60424				1952	0.977006	0.979408	1.00605	1.01017	0.567584	0.83451	2196	0.62766	0.632681
1968	0.99439	0.998526	0.780606	0.944191	0.675898	0.836072	2214	0.613807	0.598625				1968	0.982728	0.975562	0.995477	1.00639	0.575782	0.838514	2214	0.644335	0.641434
1984	1.00462	0.993545	0.78179	0.946116	0.692555	0.846279	2232	0.603566	0.607034				1984	0.976572	0.984933	0.996392	1.01458	0.583714	0.847971	2232	0.632943	0.645793
2000	0.997099	0.997754	0.791259	0.950354	0.70173	0.851112	2250	0.614363	0.619918				2000	0.97374	0.954895	0.993456	1.0083	0.583047	0.850171	2250	0.645232	0.64559
2016	0.99569	0.991681	0.803267	0.953384	0.698538	0.845759	2268	0.636741	0.618005				2016	0.983482	0.962103	1.00461	1.00266	0.590847	0.848812	2268	0.64049	0.656167
2032	0.996183	0.992052	0.798792	0.954686	0.712628	0.860537	2286	0.642689	0.650635				2032	0.961627	0.967745	0.993525	1.01664	0.591985	0.859935	2286	0.639253	0.664948
2048	1.00554	0.983694	0.796889	0.958953	0.719959	0.856789	2304	0.612358	0.652875				2048	0.972907	0.96862	0.993912	1.00864	0.604245	0.862493	2304	0.656469	0.667625
2064	1.00406	1.0033	0.805563	0.966554	0.725399	0.861391	2322	0.640151	0.65299				2064	0.966313	0.965754	0.99872	1.01585	0.598796	0.870183	2322	0.661732	0.677466
2080	0.990074	0.985126	0.806501	0.968406	0.738584	0.875891	2340	0.661821	0.646188				2080	0.973212	0.973057	1.00363	1.00779	0.60536	0.871514	2340	0.69532	0.674187
2096	1.0002	0.985959	0.81717	0.987059	0.741932	0.870259	2358	0.652858	0.658981				2096	0.964924	0.954572	0.981575	1.00434	0.618664	0.873087	2358	0.681222	0.686494
2112	1.00721	0.989451	0.827105	0.960908	0.746555	0.88356	2376	0.650651	0.671885				2112	0.972111	0.962297	0.982105	1.00529	0.619602	0.875017	2376	0.672124	0.695096
2128	0.989413	0.986031	0.811135	0.969967	0.752895	0.891664	2394	0.66842	0.654865				2128	0.957244	0.973133	0.998632	1.00018	0.626342	0.894279	2394	0.682979	0.696211
2144	0.994152	0.992766	0.842644	0.963868	0.753847	0.890512	2412	0.666292	0.666899				2144	0.968964	0.970737	0.98572	1.01083	0.632183	0.89131	2412	0.684902	0.712478
2160	0.988123	0.973894	0.83338	0.974925	0.751316	0.897488	2430	0.679524	0.684274				2160	0.966391	0.963198	0.990159	1.00439	0.642617	0.894675	2430	0.694	0.714534
2176	0.992747	0.979126	0.832596	0.979425	0.767715	0.893813	2448	0.665637	0.690928				2176	0.955504	0.95603	0.995074	1.01338	0.640853	0.907255	2448	0.699454	0.718251
2192	0.989747	0.979246	0.840434	0.968568	0.765835	0.893537	2466	0.672679	0.685168				2192	0.965887	0.954317	0.988551	1.01732	0.644375	0.901719	2466	0.694077	0.727689
2208	0.999692	0.976222	0.836003	0.975571	0.786455	0.916547	2484	0.68825	0.696106				2208	0.950669	0.961562	1.00568	1.00993	0.656832	0.907252	2484	0.716	0.715956
2224	0.989158	0.975344	0.85452	0.973521	0.784988	0.909607	2502	0.694788	0.701923				2224	0.957577	0.960594	0.988629	1.01404	0.656378	0.910721	2502	0.709325	0.72704
2240	0.998316	0.977493	0.862084	0.985679	0.78618	0.908219	2520	0.699854	0.729087				2240	0.948563	0.948226	0.997499	1.00159	0.658401	0.914757	2520	0.716062	0.748701
2256	0.994392	0.980644	0.855938	0.983568	0.785779	0.91901	2538	0.700566	0.724611				2256	0.953707	0.946754	0.993005	1.00446	0.657858	0.906103	2538	0.738902	0.745633
2272	0.991823	0.986427	0.864914	0.976226	0.793852	0.919734	2556	0.720038	0.727135				2272	0.964503	0.959448	0.995361	1.00856	0.667513	0.916769	2556	0.759098	0.760048
2288	0.991285	0.98164	0.862113	0.979087	0.806294	0.922027	2574	0.723684	0.731534				2288	0.962979	0.948768	0.985622	1.00437	0.652649	0.923325	2574	0.718397	0.755195
2304	0.992756	0.969166	0.878563	0.989059	0.810633	0.927286	2592	0.707066	0.72238				2304	0.952076	0.956479	0.986905	1.00747	0.67559	0.920041	2592	0.732005	0.763661
2320	0.983686	0.967027	0.879639	0.991427	0.804127	0.924756	2610	0.727042	0.736389				2320	0.954104	0.95241	0.988931	0.998215	0.686324	0.929829	2610	0.740144	0.764968
2336	0.981961	0.976975	0.868863	0.993123	0.810616	0.939396	2628	0.731123	0.722885				2336	0.957372	0.956071	0.998591	1.00275	0.682186	0.935945	2628	0.753026	0.768124
2352	0.985409	0.968698	0.870728	0.990729	0.813725	0.948595	2646	0.735745	0.73701				2352	0.954431	0.948469	0.978124	1.00359	0.677976	0.944075	2646	0.725649	0.766729
2368	0.977593	0.964052	0.874164	0.987476	0.824012	0.950699	2664	0.741344	0.76613				2368	0.96102	0.955919	0.995356	0.996586	0.690186	0.953875	2664	0.756938	0.791076
2384	0.980205	0.967638	0.881474	0.987238	0.826762	0.935637	2682	0.759425	0.770764				2384	0.954324	0.95401	0.971836	1.01388	0.697431	0.948673	2682	0.773464	0.788319
2400	0.978064	0.971571	0.893935	0.995137	0.833939	0.9385	2700	0.752175	0.756889				2400	0.946472	0.95137	0.979504	0.995961	0.70346	0.957993	2700	0.774598	0.800729
2416	0.984302	0.964764	0.881973	0.99155	0.836134	0.95156	2718	0.752623	0.772577				2416	0.944457	0.945901	0.988613	0.992816	0.707935	0.95163	2718	0.776186	0.812335
2432	0.96432	0.971741	0.894051	0.996783	0.847241	0.957194	2736	0.753972	0.77313				2432	0.94995	0.933366	0.980043	0.990891	0.70274	0.953786	2736	0.783582	0.798574
2448	0.972858	0.957041	0.881887	0.991118	0.835832	0.945154	2754	0.754099	0.772784				2448	0.950369	0.945018	0.98001	0.98838	0.715994	0.951094	2754	0.784943	0.815865
2464	0.96932	0.965108	0.896779	0.993068	0.858236	0.955229	2772	0.772764	0.789721				2464	0.942481	0.941927	0.973059	1.00525	0.734643	0.949678	2772	0.801	0.810741
2480	0.985131	0.961793	0.91217	0.987158	0.854603	0.957915	2790	0.779571	0.799894				2480	0.95135	0.937095	0.982501	1.0085	0.727935	0.969281	2790	0.804763	0.82108
2496	0.971858	0.961865	0.896121	0.995233	0.855002	0.957005	2808	0.781788	0.801111				2496	0.942721	0.944149	0.995102	0.997242	0.735785	0.967981	2808	0.781433	0.826183
2512	0.984657	0.968847	0.912768	0.997189	0.853762	0.965037	2826	0.775892	0.804957				2512	0.951219	0.952244	0.988838	0.992269	0.741914	0.965897	2826	0.79518	0.820713
2528	0.969943	0.962596	0.901844	0.989627	0.854684	0.965515	2844	0.765943	0.813433				2528	0.941132	0.952091	0.998791	1.00515	0.737968	0.966411	2844	0.800531	0.835347
2544	0.969345	0.957646	0.908911	1.00517	0.868034	0.959211	2862	0.779542	0.817173				2544	0.936997	0.938436	0.983271	0.99623	0.737257	0.953498	2862	0.805376	0.830562
2560	0.969156	0.962205	0.926782	0.992163	0.882404	0.966736	2880	0.805476	0.808269				2560	0.937298	0.942051	0.976482	1.00678	0.749083	0.979204	2880	0.791691	0.835494
2576	0.970634	0.963441	0.906388	1.00101	0.881092	0.98143	2898	0.798821	0.827606				2576	0.942377	0.942295	0.98429	0.996998	0.734811	0.979245	2898	0.82383	0.843251
2592	0.972924	0.968046	0.914447	0.989988	0.870791	0.987177	2916	0.81992	0.824067				2592	0.940499	0.93661	0.968048	0.9944	0.751667	0.978385	2916	0.818613	0.821036
2608	0.974021	0.970762	0.919412	1.00696	0.890888	0.972657	2934	0.795816	0.819923				2608	0.937778	0.935687	0.97734	0.990274	0.75113	0.982714	2934	0.840139	0.835442
2624	0.96722	0.951275	0.920838	0.999583	0.886348	0.965224	2952	0.801656	0.824971				2624	0.930464	0.938222	0.968292	1.00522	0.757882	0.98413	2952	0.832665	0.860327
2640	0.9724	0.963207	0.925213	0.989618	0.885124	0.968669	2970	0.827085	0.822587				2640	0.935323	0.945188	0.970572	1.00422	0.769906	0.987466	2970	0.845521	0.855048
2656	0.968846	0.948056	0.932865	1.00637	0.887589	0.99156	2988	0.826269	0.832673				2656	0.934128	0.927497	0.992254	0.99132	0.773493	0.988495	2988	0.843021	0.871183
2672	0.960963	0.95534	0.928213	0.9905	0.884246	0.987724	3006	0.831311	0.835962				2672	0.935944	0.942669	0.977931	0.99091	0.774091	0.985817	3006	0.851521	0.862757
2688	0.967949	0.949872	0.919332	0.994781	0.892056	0.969353	3024	0.836354	0.823841				2688	0.925853	0.939129	0.983181	0.989949	0.772383	0.986589	3024	0.865031	0.879769
2704	0.969189	0.953437	0.939903	1.00379	0.908528	0.989229	3042	0.837604	0.838202				2704	0.935517	0.931848	0.978684	0.994705	0.792369	0.982865	3042	0.843887	0.883092
2720	0.965209	0.94319	0.947442	0.999877	0.887465	0.99156	3060	0.850811	0.852082				2720	0.942617	0.928002	0.987596	0.993249	0.781737	0.990219	3060	0.859139	0.889562
2736	0.95817	0.945269	0.939501	1.00374	0.912608	0.980169	3078	0.836882	0.855971				2736	0.932026	0.927107	0.977335	1.00642	0.798555	0.988885	3078	0.856515	0.892048
2752	0.962172	0.955971	0.945927	1.00261	0.897908	0.982915	3096	0.853844	0.861216				2752	0.930739	0.928006	0.972694	1.00214	0.797	0.980661	3096	0.875088	0.884092
2768	0.956515	0.951994	0.928776	1.01442	0.905399	0.988983	3114	0.863675	0.871149				2768	0.945	0.928097	0.97399	0.995586	0.808357	0.995899	3114	0.871964	0.897135
2784	0.962497	0.953689	0.937814	0.996649	0.931599	1.00127	3132	0.861986	0.865087				2784	0.930488	0.925345	0.982632	0.995603	0.796112	0.987567	3132	0.865263	0.909542
2800	0.957156	0.950867	0.948429	1.00255	0.913951	0.98403	3150	0.853288	0.870678				2800	0.935541	0.932319	0.986157	0.992511	0.793631	0.989596	3150	0.882649	0.90553
2816	0.953265	0.950354	0.958178	0.995019	0.920942	0.99704	3168	0.858929	0.87888				2816	0.927093	0.915582	0.967154	0.993249	0.800932	0.997401	3168	0.897448	0.915462
2832	0.955257	0.946901	0.950889	0.999401	0.915158	0.991552	3186	0.88991	0.87249				2832	0.93594	0.922095	0.970884	0.996656	0.807481	1.00531	3186	0.911387	0.900972
2848	0.951641	0.944826	0.958005	1.00381	0.92982	1.0032	3204	0.877236	0.896928				2848	0.932612	0.931428	0.97676	0.989356	0.820457	0.996462	3204	0.883665	0.9259
2864	0.952427	0.946091	0.96504	1.00185	0.934891	0.98705	3222	0.880368	0.890365				2864	0.917529	0.918055	0.979105	0.992196	0.816534	0.993279	3222	0.897247	0.916323
2880	0.956376	0.938915	0.957199	1.00241	0.929012	0.992017	3240	0.88667	0.923144				2880	0.918373	0.922418	0.971499	0.984755	0.814853	0.99774	3240	0.898613	0.910912
2896	0.940914	0.950021	0.961558	0.999017	0.928161	0.996697	3258	0.893302	0.901712				2896	0.911967	0.918897	0.986869	0.985898	0.81154	1.00008	3258	0.926196	0.928036
2912	0.948271	0.941164	0.95073	1.00133	0.93109	0.996182	3276	0.907708	0.909087				2912	0.926487	0.920309	0.971798	0.998741	0.831088	1.01129	3276	0.911376	0.943363
2928	0.942743	0.948839	0.956067	0.995642	0.936255	0.989104	3294	0.90241	0.913918				2928	0.919834	0.928521	0.972411	0.986584	0.835475	0.996858	3294	0.902515	0.926992
2944	0.943684	0.934033	0.957827	0.990821	0.942586	0.994065	3312	0.895585	0.908697				2944	0.916151	0.927885	0.972872	0.984109	0.835581	0.994541	3312	0.916758	0.945279
2960	0.935807	0.936925	0.962261	0.994434	0.949168	1.0006	3330	0.907	0.924942				2960	0.904307	0.908459	0.958359	0.990554	0.832301	0.999767	3330	0.925567	0.936685
2976	0.950717	0.933133	0.967097	0.991816	0.938433	1.01392	3348	0.899821	0.925101				2976	0.913033	0.920089	0.962789	0.999191	0.848168	0.992224	3348	0.91999	0.923422
2992	0.944994	0.930164	0.963084	0.996238	0.932107	0.999356	3366	0.908009	0.913731				2992	0.910421	0.839984	0.959677	0.980969	0.832277	0.997656	3366	0.929304	0.932263
3008	0.930651	0.930141	0.975943	1.01204	0.954672	1.00317	3384	0.900741	0.935678				3008	0.924612		0.976857	0.993956	0.839575	1.00919	3384	0.905613	0.92902
3024	0.939977	0.945716	0.977418	0.98937	0.951859	0.9985	3402	0.926986	0.937894				3024	0.916686		0.980964	0.980608	0.856236	1.00544	3402	0.948186	0.94102
3040	0.943595	0.929331	0.97559	0.993222	0.945075	0.999684	3420	0.907061	0.945803				3040			0.971356	0.991354	0.844525	1.0071	3420	0.93833	0.966622
3056	0.947973		0.980121	0.993993	0.939808	0.99248	3438	0.933505	0.933837				3056			0.96258	1.00239	0.84336	1.00044	3438	0.915479	0.95139
3072	0.951363		0.966059	1.01626	0.954798	1.00147	3456	0.910792	0.918457				3072			0.967119	0.993523	0.85413	1.00631	3456	0.952155	0.958542
3088			0.976833	0.98908	0.957839	0.998734	3474	0.946934	0.927159				3088			0.970705	0.981874	0.867926	1.00262	3474	0.980448	0.955008
			0.988768	0.991538	0.949433	1.00365	3492	0.937217	0.927269							0.973333	0.993714	0.865136	0.998861	3492	0.954887	0.952116
			0.985536	0.986877	0.957139	0.99108	3510	0.952844	0.945947							0.978546	0.987642	0.859118	1.00881	3510	0.955577	0.966777
			0.971739	1.00662	0.959582	1.00015	3528	0.934123	0.960096							0.960922	0.987136	0.866891	1.01675	3528	0.963082	0.95288
			1.00005	0.997472	0.949813	1.00996	3546	0.954222	0.956303							0.975938	0.986264	0.870628	1.00489	3546	0.956773	0.971936
			0.996577	0.99446	0.962384	1.01436	3564	0.960953	0.960409							0.969143	0.983305	0.880428	1.00129	3564	0.939021	0.966713
			0.989871	0.99383	0.961304	0.987813	3582	0.95641	0.947861							0.957489	0.984835	0.868693	1.00728	3582	0.973418	0.970084
			0.995062	1.00478	0.966192	0.997831	3600	0.96084	0.964928							0.966943	0.982884	0.872413	1.01767	3600	0.95582	0.973127
			0.98352	0.988807	0.964681	1.00276	3618	0.95833	0.961803							0.969594	0.981	0.895596	1.01419	3618	0.985753	0.96655
			0.974739	0.994686	0.969192	1.00643	3636	0.960519	0.96176							0.967876	0.976622	0.881021	1.01073	3636	0.989433	0.973155
			0.989577	0.995123	0.97128	1.00208	3654	0.957472	0.946904							0.960734	0.982269	0.89467	0.999483	3654	0.973474	0.980048
			0.988914	0.988302	0.969672	0.989803	3672	0.979297	0.960774							0.9698	0.982765	0.884823	1.01731	3672	0.981964	0.98259
			0.987286	0.986068	0.981562	1.00456	3690	0.950571	0.969322							0.975164	0.977845	0.886655	1.00725	3690	0.990067	0.99047
			0.998035	0.9888	0.964886	1.00685	3708	0.97933	0.971702							0.982131	0.988506	0.903832	1.00943	3708	0.973613	0.964032
			0.997765	0.997047	0.97771	1.02194	3726	0.993358	0.999226							0.967703	0.987944	0.902667	1.00953	3726	0.99316	0.965131
			0.990229	1.0044	0.977842	0.996993	3744	0.989689	0.998938							0.957306	0.97491	0.900976	1.01201	3744	0.998093	0.983287
			0.997399	0.983389	0.957156	0.999184	3762	0.992618	0.992611							0.957753	0.984404	0.904124	1.01633	3762	0.990515	0.990259
			0.996539	0.995531	0.985647	1.00261	3780	0.986363	1.01148							0.966948	0.969024	0.903047	1.02341	3780	0.986242	1.00961
			0.988701	0.997991	0.983606	1.00713	3798	0.994575	0.991986							0.968665	0.985223	0.915507	1.01424	3798	0.986021	0.986247
			1.00407	1.00187	0.977238	1.00718	3816	0.991231	0.998534							0.969736	0.97777	0.899419	1.0052	3816	1.01464	1.00219
			0.997736	0.980486	0.973523	0.998898	3834	0.991873	1.00594							0.962406	0.973412	0.905074	1.01234	3834	0.995443	0.998936
			0.979162	0.986833	0.979491	1.01559	3852	1.00297	1.01208
			0.990429	1.00242	0.990477	1.00108	3870	0.997288	1.0038
			1.01018	0.978323	0.977041	1.0063	3888	0.985061	1.00486
			0.997232	0.982755	0.987954	0.988348	3906	1.0245	0.988183
			0.99848	0.99504	0.979229	1.00303
			0.995911	0.975479	0.967365	1.00893
			1.00653	0.986844	0.990903	0.996662
			1.0021	0.974613	0.988706	0.999572
					1.0057	1.0089
					0.993966	1.00976
					0.990849	1.00226
					0.980421	0.994562
					0.999667	1.00507

## Sheet: 2B
C1AC5	img 8	154s		C1AC5L	img11	152s		C1BC5	img11	177s		C1BC5L	img9	126s
3	8.4	0.357143		4	14	0.285714		3	7.3	0.410959		5	10.4	0.480769
2	7.2	0.277778		2	7.3	0.273973		2	8	0.25		4	8.5	0.470588
2	6.5	0.307692		3	10.5	0.285714		3	13	0.230769		4	7.5	0.533333
2	6.2	0.322581		4	12	0.333333		3	7	0.428571		3	9.4	0.319149
2	7	0.285714		4	8.2	0.487805		2	9	0.222222		3	7.2	0.416667
3	7.8	0.384615		2	8.2	0.243902		3	11	0.272727		2	6	0.333333
5	10	0.5		3	10	0.3		3	9	0.333333		4	8.7	0.45977
4	8.7	0.45977		3	10	0.3						3	6.3	0.47619
3	8	0.375		2	9	0.222222			AVE	0.00173413		3	7	0.428571
1	5	0.2								0.00166943		4	8	0.5
2	8.3	0.240964							im23	297s		3	10	0.3
3	8.3	0.361446						4	9	0.444444		2	6	0.333333
1	7	0.142857						4	10	0.4		2	7	0.285714
2	7.5	0.266667						4	7	0.571429		3	9	0.333333
5	11	0.454545						5	8	0.625		4	7	0.571429
3	10	0.3						7	15	0.466667		4	6	0.666667
1	5.5	0.181818						4	12	0.333333		3	10	0.3
3	6.4	0.46875						6	9	0.666667		3	9	0.333333
6	13	0.461538						4	9	0.444444		4	8	0.5
1	6.8	0.147059						7	11	0.636364		2	7	0.285714
3	6.3	0.47619								0.00171655		1	5	0.2
	AVE	0.00215588			AVE	0.00199756				0.0016835			AVE	0.00322294
		0.00224457				0.00199139								0.00321356
C1AC5+CK666	img 21	257s		C1AC5L+CK666	img 21	270s		C1BC5+CK666	img 19	270s		C1BC5L+CK666	img1	82s
1	11	0.0909091		1	11	0.0909091		4	5.8	0.689655		6	12	0.5
3	19	0.157895		2	10	0.2		8	14	0.571429		3	9	0.333333
1	14	0.0714286		0	8	0		2	6	0.333333		2	7.6	0.263158
1	13	0.0769231		0	6	0		3	10	0.3		6	12	0.5
1	9	0.111111		0	9	0		2	5	0.4		3	12	0.25
0	9	0		2	9	0.222222		2	3.1	0.645161		2	7	0.285714
2	9	0.222222		2	10	0.2		4	8.5	0.470588		8	17	0.470588
0	7	0		0	11	0		4	8.2	0.487805		2	6.5	0.307692
1	9	0.111111		0	13	0		2	7.4	0.27027		1	8.5	0.117647
2	15	0.133333		0	16	0		2	5	0.4		4	12	0.333333
1	8	0.125		0	8	0		4	5.5	0.727273		4	15	0.266667
1	6.3	0.15873		0	12	0		4	8	0.5		2	10	0.2
0	7	0		0	8	0		8	15	0.533333		2	12	0.166667
0	10	0		0	16	0		5	11	0.454545		1	11	0.0909091
1	10	0.1		1	11	0.0909091		6	19	0.315789		2	10	0.2
	AVE	0.000352442			AVE	0.000198528			AVE	0.00175288			AVE	0.00348432
		0.000373421				0.000187529				0.0016899				0.00362231
C1AC5+CK869	img 21	260s		C1AC5L+CK869	img 21	260s		C1BC5+CK869	img 20	260s		C1BC5L+CK666	img 21	260s
0	21	0		0	16	0		0	9	0		1	9	0.111111
1	16	0.0625		0	14	0		0	14	0		0	9	0
0	10	0		0	11	0		0	13	0		0	9	0
1	13	0.0769231		0	25	0		0	22	0		0	13	0
1	7	0.142857		0	15	0		0	17	0		0	17	0
0	9	0		1	13	0.0769231		0	11	0		1	7	0.142857
0	1	0		0	19	0		0	9	0		0	15	0
0	21	0		1	6	0.166667		1	11	0.0909091		0	7	0
1	6	0.166667		1	13	0.0769231		0	11	0		0	11	0
0	12	0		0	19	0		0	14	0		0	13	0
1	11	0.0909091		0	12	0		1	9	0.111111		1	7	0.142857
1	14	0.0714286		1	8	0.125		0	14	0		0	7	0
0	17	0		1	15	0.0666667		0	12	0		1	8	0.125
1	13	0.0769231		2	21	0.0952381		0	16	0		0	10	0
1	12	0.0833333		1	36	0.0277778		0	12	0		1	27	0.037037
	AVE	0.000197831			AVE	0.000162871			AVE	5.18001e-05			AVE	0.000143298
		0.000168138				0.000126622				3.96511e-05				0.000113792
Repeat-1
C1AC5	img 5	130s		C1AC5L	img5	110s		C1BC5	img11	170s		C1BC5L	img9	140s
3	9	0.333333		3	8	0.375		2	7	0.285714		4	8	0.5
3	11	0.272727		3	7	0.428571		3	16	0.1875		3	7	0.428571
4	16	0.25		13	25	0.52		4	10	0.4		3	8	0.375
3	8	0.375		5	15	0.333333		3	10	0.3		3	7	0.428571
3	10	0.3		4	13	0.307692		2	9	0.222222		1	5	0.2
6	17	0.352941		2	8	0.25		5	7	0.714286		2	5	0.4
4	9	0.444444		3	9	0.333333		2	9	0.222222		5	8	0.625
5	18	0.277778		3	7	0.428571		3	9	0.333333		3	6	0.5
5	12	0.416667		5	13	0.384615		4	12	0.333333		4	7	0.571429
4	8	0.5		3	7	0.428571		2	7	0.285714		2	5	0.4
2	6	0.333333		2	11	0.181818		3	6	0.5		3	7	0.428571
4	9	0.444444		3	17	0.176471		3	8	0.375		5	11	0.454545
								2	9	0.222222		5	11	0.454545
								2	9	0.222222		3	6	0.5
								4	11	0.363636		4	8	0.5
	AVE	0.00275684			AVE	0.00314241			AVE	0.001948			AVE	0.00322202
		0.0026605				0.00318182				0.00186204				0.00327654
C1AC5+CK666	img 11	170s		C1AC5L+Ck666	img11	164s		C1BC5+CK666	img11	150s		C1BC5L+CK666	img11	167s
4	14	0.285714		2	13	0.153846		6	9	0.666667		3	5	0.6
0	10	0		1	13	0.0769231		1	9	0.111111		6	10	0.6
1	12	0.0833333		1	14	0.0714286		8	17	0.470588		3	12	0.25
0	13	0		0	8	0		4	11	0.363636		4	8	0.5
0	11	0		0	8	0		2	8	0.25		2	11	0.181818
4	16	0.25		0	8	0		7	10	0.7		4	6	0.666667
0	14	0		1	13	0.0769231		3	7	0.428571		4	9	0.444444
1	13	0.0769231		0	8	0		6	15	0.4		7	11	0.636364
0	14	0		1	13	0.0769231		3	9	0.333333		5	11	0.454545
0	10	0		2	17	0.117647		5	9	0.555556		3	10	0.3
0	9	0		0	15	0		8	17	0.470588		3	7	0.428571
1	15	0.0666667		1	15	0.0666667		5	10	0.5		3	6	0.5
0	10	0		1	16	0.0625		7	12	0.583333		6	13	0.461538
0	12	0		0	12	0		7	12	0.583333		4	7	0.571429
1	12	0.0833333		0	16	0		7	21	0.333333		3	8.5	0.352941
	AVE	0.000331753			AVE	0.000285715			AVE	0.00300002			AVE	0.00284185
		0.000381558				0.000322622				0.00299242				0.00273679
C1AC5+CK869	img 11	153s		C1AC5L+CK869	img 11	178s		C1BC5+CK869	img 11	151		C1BC5L+CK869	img 11
0	12	0		0	9	0		0	7	0		2	17
0	19	0		0	11	0		0	12	0		0	20	0
0	15	0		0	9	0		0	9	0		5	30	0.166667
0	11	0		0	20	0		0	8	0		1	17	0.0588235
0	11	0		0	17	0		0	11	0		1	13	0.0769231
0	12	0		0	14	0		0	8	0		0	8	0
1	12	0.0833333		0	13	0		0	10	0		0	13	0
1	13	0.0769231		0	10	0		0	13	0		2	12	0.166667
0	11	0		1	15	0.0666667		0	15	0		1	12	0.0833333
0	10	0		0	11	0		0	10	0		0	16	0
0	10	0		0	12	0		0	9	0		2	15	0.133333
0	8	0		1	14	0.0714286		0	7	0		3	17	0.176471
0	12	0		0	11	0		1	11	0.111111		0	14	0
0	16	0		0	16	0		0	9	0		0	14	0
0	14	0		1	19	0.0526316		0	8	0		1	17	0.0588235
	AVE	6.98285e-05			AVE	7.14333e-05			AVE	4.90557e-05			AVE	0.000403611
		7.0279e-05				8.38504e-05				4.50511e-05				0.000469913
Repeat-2
C1AC5	img 11	144s		C1AC5L	img 11	135s			C1BC5	img 11	165s		C1BC5Lrepeat3	img 11	170s
4	8	0.5		3	9	0.333333			4	11	0.363636		5	8	0.625
2	8	0.25		4	10	0.4			5	5	1		9	14	0.642857
3	9	0.333333		3	8	0.375			6	11	0.545455		5	15	0.333333
4	9	0.444444		2	9	0.222222			10	16	0.625		6	14	0.428571
2	9	0.222222		3	9	0.333333			5	12	0.416667		6	12	0.5
1	9	0.111111		7	10	0.7			3	11	0.272727		6	12	0.5
6	13	0.461538		4	12	0.333333			7	12	0.583333		6	15	0.4
3	8	0.375		4	8	0.5			5	10	0.5		4	13	0.307692
3	15	0.2		3	7	0.428571			8	19	0.421053		5	9	0.555556
6	10	0.6		4	7	0.571429			5	5	1
3	8	0.375		5	9	0.555556			8	16	0.5
5	11	0.454545		1	10	0.1			9	14	0.642857
2	9	0.222222		2	12	0.166667			6	9	0.666667
7	19	0.368421		2	13	0.153846			4	7.2	0.555556
9	21	0.428571		3	10	0.3			1	11	0.0909091
	AVE	0.00247519	0.000922281	4	10	0.4				AVE	0.00330661	0.00144469		AVE	0.00422125	0.00105743
		0.00251004			AVE	0.00271912	0.00120608				0.00308045				0.00410872
						0.00261438
C1AC5+CK666	img 21	246s		C1AC5L+CK666	img 21	280s			C1BC5+CK666	img 11	180s		C1BC5L+CK666	img 11	150s
0	18	0		0	20	0			5	9	0.555556		5	11	0.454545
0	12	0		0	12	0			4	9	0.444444		10	23	0.434783
1	10	0.1		0	13	0			2	8	0.25		5	12	0.416667
0	11	0		0	16	0			3	7.5	0.4		6	7	0.857143
0	9	0		0	13	0			6	9	0.666667		3	13	0.230769
0	8	0		0	19	0			4	6	0.666667		7	13	0.538462
0	14	0		1	12	0.0833333			3	7	0.428571		4	14	0.285714
0	21	0		0	14	0			5	8	0.625		4	6	0.666667
1	20	0.05		0	13	0			2	9	0.222222		3	9	0.333333
0	13	0		0	16	0			6	9	0.666667		5	14	0.357143
3	13	0.230769		0	16	0			7	12	0.583333		7	25	0.28
0	20	0		0	13	0			7	12	0.583333		6	11	0.545455
0	16	0		0	15	0			7	14	0.5		6	14	0.428571
0	10	0		0	11	0			8	15	0.533333		7	12	0.583333
1	20	0.05		0	11	0			6	11	0.545455		7	14	0.5
	AVE	0.00011674	0.000256828		AVE	1.98413e-05	7.68449e-05			AVE	0.0028412	0.000778634		AVE	0.00307226
		0.000113443				1.66889e-05					0.00286369				0.00286195
C1AC5+CK869	img 11	190s		C1AC5L+CK869	img 11	174s			C1BC5+CK869	img 12	180		C1BC5L+CK869	img 11	251s
1	9.5	0.105263		0	9.6	0			0	15	0		1	21	0.047619
0	8	0		0	8	0			0	10	0		2	14	0.142857
0	9	0		0	15	0			0	14	0		1	10	0.1
1	21	0.047619		0	9	0			1	13	0.0769231		0	11	0
0	13	0		0	12	0			0	18	0		0	15	0
0	13	0		1	10	0.1			0	12	0		1	16	0.0625
0	9	0		0	9	0			0	15	0		1	15	0.0666667
0	9	0		0	10	0			0	23	0		1	19	0.0526316
0	11	0		0	11	0			2	14	0.142857		0	18	0
0	9	0		0	12	0			0	14	0		0	15	0
0	11	0		0	11	0			0	16	0		1	15	0.0666667
0	11	0		0	16	0			0	12	0		2	13	0.153846
0	10	0		1	13	0.0769231			0	18	0		0	13	0
0	8	0		0	14	0			0	12	0		4	19	0.210526
0	8	0		1	21	0.047619			0	18	0		3	25	0.12
	AVE	5.36429e-05	0.000152733		AVE	8.60315e-05	0.000187009			AVE	8.14001e-05	0.000225693		AVE	0.000271796
		6.59957e-05				9.54672e-05					7.44048e-05				0.000283385

## Sheet: 2C
C1AC5L
DMSO1	start	50s			100 µM CK 666 1	start	40s			40 µM CK 666 rp	start	45s			20 µM CK 666 1	start	40s			250 µM CK 666 rp	start	45s			10 CK869	start	45s			25 CK869	start	65s			50 CK869	start	60s			100 CK869	start	60s
branches	length (µm)	branching rate				length (µm)	branching rate				length (µm)	branching rate				length (µm)	branching rate				length (µm)	branching rate				length (µm)					length (µm)					length (µm)					length (µm)
5	8.7	0.0114942	0.0101626		2	13	0.00307692	0.00125558		3	17	0.00271493	0.00203317		2	11	0.00363636	0.0043943		4	19	0.00421053	0.00304868		0	13	0	0.00115015		0	12	0	0.000189934		1	13	0.00128205	0.000633112		0	10	0	0
3	7.3	0.00821918			1	12	0.00166667			1	15	0.00102564			3	10	0.006			0	10	0			1	9	0.00246914			0	11	0			2	13	0.0025641			0	11	0
5	10.5	0.00952381			1	24	0.00083333			2	12	0.0025641			3	14	0.00428571			5	16	0.00625			1	13	0.0017094			1	9	0.0017094			1	9	0.00185185			0	15	0
5	12	0.00833333			0	11	0			0	11	0			3	12	0.005			1	9	0.00222222			0	11	0			0	8	0			0	12	0			0	9	0
5	7.5	0.0133333			0	12	0			3	11	0.0041958			2	9	0.00444444			4	23	0.00347826			1	12	0.00185185			0	13	0			0	8	0			0	11	0
6	10.4	0.0115385			1	13	0.00153846			4	17	0.00361991			3	11	0.00545455			2	13	0.00307692			1	12	0.00185185			0	9	0			0	9	0			0	10	0
5	11.5	0.00869565			1	11	0.00181818			1	13	0.00118343			1	20	0.001			1	11	0.00181818			0	8	0			0	10	0			0	9	0			0	12	0
					1	18	0.00111111			1	16	0.00096154			4	15	0.00533333			3	18	0.00333333			0	13	0			0	17	0			0	19	0			0	12	0
																									1	9	0.00246914			0	12	0			0	12	0			0	15	0
DMSO2	start	40s			100 µM CK 666 2	start	40s								20 µM CK 666 3	start	45s			250 µM CK 666 2	start	40s
	length (µm)	branching rate				length (µm)	branching rate									length (µm)	branching rate				length (µm)	branching rate
7	14	0.01	0.0111223		0	9	0	0.00129835							4	10	0.008	0.00529609		1	17	0.00117647	0.00064639		10 CK869 rp	start	50s			25 CK869 rp	start	70s			50 CK869 rp	start	50s			100 CK869 rp	start	65s
6	12	0.01			1	10	0.0025								1	9	0.00222222			0	22	0				length (µm)					length (µm)					length (µm)					length (µm)
8	13	0.0123077			3	19	0.00394737								1	8	0.0025			0	14	0			0	9	0	0.00047619		1	19	0.00075188	0.000355529		0	14	0	0		0	15	0	0.000336538
12	21	0.0114286			1	15	0.00166667								1	9	0.00222222			0	12	0			0	9	0			1	18	0.000793651			0	15	0			0	9	0
7	12	0.0116667			1	11	0.00227273								4	12	0.00666667			0	9	0			0	9	0			0	12	0			0	25	0			1	20	0.000769231
6	10	0.012			0	12	0								3	9	0.00666667			1	17	0.00117647			0	10	0			0	10	0			0	12	0			1	8	0.00192308
6	11	0.0109091			0	7	0								5	11	0.00909091			1	20	0.001			1	7	0.00285714			0	12	0			0	8	0			0	15	0
8	15	0.0106667			0	10	0								3	12	0.005			1	11	0.00181818			0	7	0			1	11	0.0012987			0	14	0			0	19	0
																														0	9	0			0	14	0			0	14	0
																														0	16	0			0	11	0			0	12	0
DMSO	start	60s			100 µM CK 666 3	start	60s			40 µM CK 666 rp1	start	55s			20 µM CK 666 rp	start	55s			250 µM CK 666 3	start	40s
	length (µm)	branching rate				length (µm)	branching rate				length (µm)	branching rate				length (µm)	branching rate				length (µm)	branching rate
10	18	0.00925926	0.0108864		5	19	0.00438596	0.00323302		3	10	0.005	0.00543201		4	11	0.00661157	0.00788764		0	17	0	0.0009802
7	9.8	0.0119048			2	12	0.00277778			8	16	0.00833333			4	7.5	0.00969697			0	9	0
6	7.5	0.0133333			2	17	0.00196078			5	14	0.00595238			5	10	0.00909091			1	13	0.00192308
6	10	0.01			2	18	0.00185185			2	12	0.00277778			4	14	0.00519481			0	13	0
5	9	0.00925926			3	13	0.00384615			2	10	0.00333333			5	11	0.00826446			1	16	0.0015625
7	9.2	0.0126812			5	16	0.00520833			4	13	0.00512821			6	14	0.00779221			1	12	0.00208333
8	15	0.00888889			4	16	0.00416667			4	14.5	0.0045977			3	9	0.00606061			0	10	0
6	8.5	0.0117647			1	10	0.00166667			5	10	0.00833333			4	7	0.0103896			1	11	0.00227273
C1BC5L
DMSO rp	start	50s			100 CK666 rp	start	40s			250 µM CK666 3	start	65s		10 CK869 rp	start	45s			25 µM CK869	start	60s			50 µM CK869	start	40s			100 µM CK869	start	50s
	length (µm)	branching rate				length (µm)	branching rate				length (µm)	branching rate			length (µm)					length (µm)					length (µm)					length (µm)
6	12	0.01	0.012092		8	15	0.0133333	0.0121267		4	10	0.00615385		4	11	0.00606061	0.00466462		2	14	0.00238095	0.00144015		0	18	0	0.0004554		1	10	0.00166667	0.00031798
9	16	0.01125	0.0122105		6	11	0.0136364			5	11	0.00699301		8	25	0.00533333			2	9	0.0037037			0	18	0			0	17	0
8	12	0.0133333			12	19	0.0157895			11	17	0.00995475		5	32	0.00260417			0	13	0			0	17	0			0	14	0
8	11	0.0145455			9	16	0.0140625			5	10	0.00769231		6	23	0.00434783			0	11	0			0	11	0			0	11	0
8	12	0.0133333			3	10	0.0075			5	16	0.00480769		2	9	0.0037037			1	12	0.00138889			1	13	0.00128205			0	18	0
5	10	0.01			5	10	0.0125			4	8	0.00769231		3	14	0.00357143			0	12	0			1	24	0.00069444			1	19	0.00087719
4	9	0.00888889			5	10	0.0125			8	23	0.00535117		3	9	0.00555556			2	14	0.00238095			1	10	0.00166667			0	11	0
10	13	0.0153846			4	13	0.00769231			10	14	0.010989		7	19	0.00614035			1	10	0.00166667			0	15	0			0	14	0
DMSO2	start	40s			100 µM CK666 2	start	70s			250 µM CK666 2	start	40s		10 µM CK869 2	start	50s			25 µM CK869 rp	start	60s			50 µM CK869	start	60s			100 µM CK869 rp	start	50s
	length (µm)	branching rate				length (µm)	branching rate				length (µm)	branching rate			length (µm)					length (µm)					length (µm)					length (µm)
10	22	0.0113636	0.011179		5	9	0.00793651	0.0101373		8	20	0.01		3	33	0.00181818	0.00140716		2	8	0.00416667	0.00167493		4	18	0.0037037	0.00122585		0		0	0.00011574
5	12	0.0104167	0.0110294		9	13	0.00989011			6	11	0.0136364		0	22	0			1	10	0.00166667			0	13	0					0
4	11	0.00909091			9	13	0.00989011			5	14	0.00892857		0	7	0			2	14	0.00238095			1	11	0.00151515					0
5	15	0.00833333			8	10	0.0114286			4	15	0.00666667		2	11	0.00363636			0	7	0			1	20	0.00083333					0
6	11	0.0136364			11	13	0.0120879			4	14	0.00714286		1	13	0.00153846			0	8	0			2	13	0.0025641			1	18	0.00092593
6	10	0.015			10	14	0.0102041			5	11	0.0113636		1	7	0.00285714			2	10	0.00333333			1	14	0.00119048					0
5	10	0.0125			4	6	0.00952381			6	14	0.0107143		0	10	0			1	9	0.00185185			0	13	0					0
4	11	0.00909091								4	11	0.00909091							0	11	0			0	13	0					0
DMSO 3	start	50s			100 µM CK666 3 3	start	75s
	length (µm)					length (µm)				250 µM CK666 3 "667"	start	80s							25 µM CK869 rprp	start	50s								100 µM CK869 rp rp			0
17	27	0.0125926	0.0106191		9	11	0.0109091	0.00992878			length (µm)									length (µm)
6	17	0.00705882	0.0106475		10	15	0.00888889			9	14	0.00803571							2	12	0.00277778	0.00092593
11	22	0.01			11	16	0.00916667			8	15	0.00666667							0	12	0
11	15	0.0146667			12	16	0.01			5	10	0.00625							1	12	0.00138889
9	18	0.01			6	7	0.0114286			7	12	0.00729167							1	9	0.00185185
5	9	0.0111111			11	15	0.00977778			6	12	0.00625							0	9	0
5	10	0.01			7	9	0.0103704			4	7	0.00714286							0	8	0
10	21	0.00952381			6	9	0.00888889			5	10	0.00625							1	12	0.00138889
										7	16	0.00546875							0	11	0
C1BC5
10 µM CK869	start	70s			25 µM CK869 rprp	start	60s												DMSO	start	40s
	length (µm)					length (µm)								100 µM CK869	start	100s				length (µm)
2	14	0.00204082	0.00261839		1	8	0.00208333	0.000679182							length (µm)				4	14	0.00714286	0.00975847
1	8	0.00178571			0	17	0									0	9.61538e-05		3	9	0.00833333
2	10	0.00285714			0	13	0									0			3	9	0.00833333
3	9	0.0047619			1	12	0.00138889									0			4	8	0.0125
1	10	0.00142857			0	15	0									0			5	13	0.00961538
2	10	0.00285714			1	13	0.00128205							1	13	0.000769231			5	10	0.0125
2	11	0.0025974			0	12	0									0			4	14	0.00714286
																0			4	8	0.0125
					25 µM CK869 rp	start	50s			50 µM CK869 rp	start	60s				0
10 µM CK869 rp	start	150s				length (µm)					length (µm)								DMSO 1	start	50s
	length (µm)				1	26	0.000769231	0.000865662		1	12	0.00138889	0.000381563							length (µm)
0	9	0	0.00062963		1	11	0.00181818			0	11	0							3	13	0.00461538	0.00774143
1	9	0.000740741			0	12	0			1	13	0.00128205							6	9	0.0133333
0	6	0			1	9	0.00222222			0	25	0							5	11	0.00909091
2	8	0.00166667			0	11	0			0	20	0							3	8	0.0075
0	9	0			1	16	0.00125			0	20	0							6	16	0.0075
2	10	0.00133333			0	12	0			0	17	0							8	22	0.00727273
1	10	0.000666667																	5	12	0.00833333
										50 µM CK869	start	60s							3	14	0.00428571
10 µM CK869 rprp	start	60s									length (µm)
	length (µm)									1	13	0.00128205	0.000626358						DMSO 2	start	55s
0	9	0	0.000697279									0								length (µm)
1	7	0.00238095										0							5	11	0.00757576	0.0101069
1	15	0.00111111										0							7	12	0.00972222
1	12	0.00138889								2	21	0.0015873							6	10	0.01
0	14	0								1	11	0.00151515							13	17	0.0127451
0	12	0										0							8	13	0.0102564
0	18	0																	7	12	0.00972222
																			6	8	0.0125
																			4	8	0.00833333
