# Supplementary material for: CK-666 and CK-869 differentially inhibit Arp2/3 iso-complexes
Source: EMBO Rep. 2024 Jul 15;25(8):7. doi: 10.1038/s44319-024-00201-x (PMC11316031; doi:10.1038/s44319-024-00201-x)
Supplement: Supplementary file 5 — Source data Fig. 3 [file 44319_2024_201_MOESM5_ESM.zip]

Archive with 16 entries (14 files):
- Figure 3/
- __MACOSX/._Figure 3
- Figure 3/3B/
- Figure 3/.DS_Store
- __MACOSX/Figure 3/._.DS_Store
- Figure 3/Figure3.xls
- __MACOSX/Figure 3/._Figure3.xls
- Figure 3/3B/CK666 10.tif
- Figure 3/3B/DMSO 0.tif
- Figure 3/3B/CK666 0.tif
- Figure 3/3B/DMSO 20.tif
- Figure 3/3B/CK869 10.tif
- Figure 3/3B/CK869 0.tif
- Figure 3/3B/CK869 20.tif
- Figure 3/3B/DMSO 10.tif
- Figure 3/3B/CK666 20.tif
