# Supplementary material for: CK-666 and CK-869 differentially inhibit Arp2/3 iso-complexes
Source: EMBO Rep. 2024 Jul 15;25(8):7. doi: 10.1038/s44319-024-00201-x (PMC11316031; doi:10.1038/s44319-024-00201-x)
Supplement: Supplementary file 5 — Source data Fig. 3 [file 44319_2024_201_MOESM5_ESM.zip › Figure 3/Figure3.xls]

## Sheet: 3A
	Mean thickness					mean length/width
	DMSO	CK-666	CK-869			DMSO	CK-666	CK-869
	1.7	1.9	2.35			2.5	2.14	1.38
	1.8	1.96	2.26			2.4	2.06	1.4
	1.4	1.57	2.3			3.8	3	1.4
	1.33	1.4	2.32			3.4	2.7	1.41
	1.3	1.42	2.323			3.9	3.38	1.42
DMSO rp1	DMSO rp2	DMSO rp3	DMSO rp4	DMSO rp5		DMSO rp1	DMSO rp2	DMSO rp3	DMSO rp4	DMSO rp5
1.67208	1.48455	1.53347	1.32402	1.47399		1.71937	1.44824	1.57593	1.50181	1.34932
2.01259	1.56895	1.05075	1.1136	1.22602		1.73456	1.48561	1.73127	1.58937	1.58126
1.39139	1.92179	1.38714	1.24174	1.33972		1.74179	1.51702	1.73907	1.60153	1.71182
1.36204	1.60422	1.5231	1.58923	0.970218		1.74834	1.54106	1.76636	1.63765	1.82479
1.26013	2.36047	1.63818	1.25568	0.989016		1.87605	1.56893	1.85233	1.66208	2.15531
1.79037	2.42672	1.36794	1.23902	1.49107		1.90611	1.67449	2.04587	1.69771	2.16196
1.7002	1.35495	1.13158	1.31264	1.24254		1.9386	1.67466	2.04649	1.76982	2.19505
2.23042	1.33446	1.17346	1.59474	1.32321		2.07766	1.78909	2.10022	1.8553	2.23858
1.76147	1.58782	1.60694	1.21435	1.08358		2.19647	1.82318	2.33159	1.89756	2.30616
1.53913	2.1145	1.48533	1.9796	0.934102		2.23578	1.93302	2.71079	1.90005	2.57674
1.25954	1.89522	1.36179	1.75508	0.956888		2.25606	1.3961	2.88543	1.92527	2.69258
1.3001	1.72104	1.30612	1.2268	0.948707		2.4186	2.02764	3.12636	1.9789	2.96303
1.44961	2.55205	1.01787	1.25662	0.934557		2.4465	2.06742	3.27404	1.9911	3.32394
1.71518	1.41919	1.27982	1.20388	0.913768		2.66401	2.16753	3.32491	2.03002	3.56677
2.40525	2.11228	1.23168	1.2077	1.06683		2.773	2.20403	3.59001	2.03073	3.80342
1.484	1.31244	1.35126	1.33943	1.18761		2.85142	2.21465	3.78287	2.1751	3.89934
1.31981	2.24382	1.08552	1.89317	1.08767		3.13342	2.22671	3.82361	2.25703	3.95706
1.45134	1.19744	1.38985	1.83592	0.941464		3.14218	2.28381	3.8936	2.67592	4.18686
1.74097	2.23783	1.20093	1.13707	1.4981		3.35811	2.3799	4.23396	2.81954	4.32126
1.29254	2.25844	1.2034	1.17486	1.05822		3.88289	2.39236	4.29956	3.03398	4.55174
2.28951	1.97446	1.57325	1.2276	1.27597		4.06961	2.55721	4.52112	3.06201	4.88007
1.93316	2.57645	1.85528	1.39655	1.65417		4.0911	2.59135	4.60824	3.1268	4.96271
1.24888	1.45368	0.997312	1.10929	1.07292		4.15792	2.75123	4.73778	3.13493	5.54054
1.5706	1.26086	1.49758	1.92523	1.13821		4.21034	3.02494	4.748	3.1895	5.57393
1.71982	1.81918	1.12543	1.70834	0.832585		4.22951	3.28972	4.9924	3.21151	5.72771
1.28227	2.06844	1.25388	1.54286	1.03053		4.5315	3.31354	5.18587	3.3868	5.80383
1.9251	2.26612	1.49998	1.45304	1.00916		4.63304	3.73863	5.21582	3.7483	5.91935
1.92683	1.91808	1.16367	1.44214	0.891701		5.02382	3.9437	5.22011	3.95246	6.54097
1.89093	1.86248	1.48478	1.38271	1.45985		5.48341	3.99737	5.25999	4.06795	7.31334
2.17354	1.86253	1.22251	1.13517	0.875806		6.47831	4.90102	5.32009	4.48677	7.31977
						6.58395		5.54401
						7.65214		5.58183
								5.9452
								6.53475
CK666 rp1	CK666 rp2	CK666 rp3	CK666 rp4	CK666 rp5		CK666 rp1	CK666 rp2	CK666 rp3	CK666 rp4	CK666 rp5
1.58845	2.61071	1.81864	1.90566	1.295		1.69333	1.22914	1.44224	1.52058	1.22656
1.71747	1.79006	1.74452	2.67635	1.3232		1.47378	1.24274	1.59672	1.60161	1.37884
1.28169	2.3276	1.29202	1.65283	1.44563		1.78552	1.44788	1.97022	1.83508	1.55446
1.25569	1.52369	1.96002	2.08996	1.31053		2.80949	1.64424	1.98227	1.95	1.60324
1.29594	1.97433	1.71901	1.71244	1.49513		2.66649	1.74197	1.98232	2.08506	1.68423
1.40045	2.26108	1.48403	2.22461	1.69107		1.2087	1.79599	2.01147	2.17907	1.70273
1.31652	1.60913	1.32534	2.10166	1.42157		2.58133	1.91804	2.09654	2.21878	1.79984
1.17093	1.82036	1.53327	2.33138	1.71038		1.97619	1.99078	2.11334	2.27991	1.97196
2.62331	1.9191	1.37901	1.23224	1.00235		1.84822	2.0155	2.1951	2.38347	2.15914
1.23401	1.76085	1.23852	2.24885	1.24494		1.73255	2.02781	2.20386	2.62389	2.1997
1.44425	2.10246	1.64274	1.55101	1.33922		3.02202	2.1062	2.37919	2.75269	2.38607
1.27733	2.42776	2.32938	2.15244	1.48013		2.68901	2.12294	2.50813	2.7769	2.57447
1.21572	1.66323	1.64122	1.74555	1.04665		1.74321	2.136	2.54838	2.85355	2.75845
1.44072	2.45998	1.52551	1.41001	1.25281		1.58968	2.15913	2.61768	2.93038	2.97893
1.25028	2.15542	1.58072	1.13311	1.74445		1.45172	2.17016	2.65245	2.9465	3.03943
1.39393	1.55616	1.41452	2.25448	1.07846		1.39711	2.21954	2.83511	2.96745	3.06456
1.17808	2.65132	1.32504	2.12119	2.31707		2.46775	2.22437	2.8947	2.98276	3.40491
1.2304	1.89509	1.36495	2.49848	1.1437		1.4752	2.22888	2.90934	2.98637	3.45147
1.30092	2.74481	1.29673	2.06456	1.59526		1.55901	2.25071	3.06558	3.27251	3.56231
1.35776	1.88389	1.72836	1.89805	1.27855		2.28723	2.2662	3.08393	3.28806	3.77155
1.45194	1.44741	1.49854	1.8855	1.35087		1.77952	2.28066	3.29124	3.2915	3.95695
1.52912	2.35656	1.80737	1.47449	1.09423		1.47416	2.2928	3.41881	3.29267	4.07997
1.16513	1.58546	1.38311	1.45958	1.15713		1.53544	2.31049	4.01601	3.35153	4.30309
1.21604	1.70086	1.36571	2.37946	1.67114		1.69931	2.32034	4.44462	3.84067	4.84386
1.44215	1.9301	1.16505	1.28625	1.12272		1.81243	2.47983	4.52994	4.62919	5.12795
1.38446	1.9331	1.74211	2.12268	1.20569		2.08562	2.53564	4.71084	1.88588	5.2212
1.18681	1.73406	1.72669	1.45626	2.30458		5.642	2.60794	4.86301	1.71762	6.02995
1.42415	1.20964	1.91807	2.03078	1.64935		1.63845	2.62925	4.94397	2.53071	6.1639
1.36662	1.41571	1.53453	1.2566	1.63914		3.27518	2.77258	5.04382	4.65142	6.64776
2.03923	2.22933	1.7532	1.97123	1.34883		1.46022	3.0061	5.17296	1.82891	6.78375
									1.79232
CK869 rp1	CK869 rp2	CK869 rp3	CK869 rp4	CK869 rp5		CK869 rp1	CK869 rp2	CK869 rp3	CK869 rp4	CK869 rp5
2.60664	1.7049	2.83781	2.59244	2.04777		1.05263	1.67663	1.17231	1.01667	1.15904
2.35833	3.38506	2.31364	2.57225	2.71427		1.05263	1.67007	1.19298	1.12592	1.18198
2.48894	1.1882	2.67841	2.70276	2.30273		1.05405	1.66938	1.19749	1.14368	1.21681
2.01327	2.34561	2.02012	2.438	3.40559		1.09179	1.58526	1.21002	1.15002	1.21969
2.06988	2.13737	2.21855	2.0238	2.0583		1.16626	1.55015	1.21487	1.17241	1.25057
3.21517	2.12865	2.15066	2.36527	1.82077		1.17931	1.53317	1.21601	1.2	1.25928
2.10821	2.13923	2.59356	1.78119	2.09271		1.26304	1.52734	1.21637	1.20357	1.27009
2.47309	2.57206	2.56571	1.79304	2.73486		1.27916	1.51819	1.23293	1.21143	1.27465
2.6682	2.03488	2.50177	2.58119	2.55897		1.28228	1.50723	1.24657	1.22326	1.28828
2.45411	1.52963	2.4139	2.42128	2.29756		1.28535	1.44304	1.28119	1.23894	1.30627
2.57178	2.12726	2.092	2.17092	2.55619		1.31633	1.43551	1.29603	1.24351	1.33722
2.76894	2.1877	2.14322	2.54092	2.0602		1.33151	1.41175	1.30023	1.25	1.33788
2.67825	1.56823	2.11401	2.25934	2.55481		1.33333	1.40543	1.31797	1.26132	1.34449
2.27454	3.38056	2.39867	2.25277	2.15993		1.36674	1.40393	1.34385	1.28571	1.34489
2.19743	2.01249	2.27627	2.23076	2.23743		1.40432	1.40309	1.36011	1.3125	1.3465
1.76724	2.1551	2.13471	2.39364	2.13418		1.4534	1.38693	1.36403	1.32353	1.35197
2.55668	2.79573	2.62439	1.85975	2.66998		1.49275	1.38281	1.41736	1.32773	1.40201
2.49437	2.04533	2.03752	2.35527	2.08591		1.51417	1.37771	1.41892	1.33333	1.40278
1.66947	2.58166	2.17031	2.17378	1.89994		1.52662	1.37485	1.42293	1.35	1.41796
2.44316	2.2052	2.25829	2.34436	2.05567		1.54352	1.33882	1.46123	1.36611	1.49583
2.31981	2.89592	2.24952	2.39109	2.50491		1.54832	1.33473	1.46437	1.38061	1.49692
3.00315	2.24175	2.55372	2.06922	2.44737		1.55859	1.32842	1.47039	1.45935	1.50213
2.72042	1.91945	2.42952	1.80555	2.28893		1.57353	1.31395	1.4882	1.47439	1.51213
1.13885	2.46182	2.00782	2.59001	2.48502		1.58824	1.30363	1.52911	1.48052	1.53603
1.75705	2.4957	2.58557	2.2906	2.46384		1.62871	1.29857	1.53969	1.51124	1.55246
2.38491	2.29668	2.48268	2.12402	2.08125		1.68947	1.29825	1.56333	1.51484	1.56489
1.45149	1.96165	2.23897	1.86326	1.9111		1.69555	1.2898	1.5672	1.56734	1.59333
2.28678	2.36591	2.11554	2.27182	1.93985		1.71302	1.27307	1.6187	1.57382	1.61936
2.43989	2.08583	2.39127	2.01851	2.5862		1.75287	1.22488	1.63393	1.57935	1.68726
3.00209	1.89711	2.1904	2.53798	2.65641		1.77898	1.21574	1.80799	1.60241	1.75728
									1.60376
									1.65583
									1.65942
									1.86796
									1.90625
									1.92

## Sheet: 3C
Mean speed
DMSO	CK-666	CK-869
0.59	0.65	0.86
0.58	0.63	0.89
0.67	0.78	0.87
0.7	0.73	0.99
0.79	0.82	0.94
Mean speed
DMSO rp1	DMSO rp2	DMSO rp3	DMSO rp4	DMSO rp5
0.647245	0.84423	0.674941	0.217646	0.827099
1.14456	0.269777	0.495908	0.40854	0.350134
0.485663	0.712041	0.463514	0.615073	0.992406
0.267736	0.541002	0.65909	0.252808	0.677586
0.197217	0.646976	1.08588	0.789673	0.806905
0.923489	0.597683	0.347602	0.363788	1.06236
0.708711	0.532136	0.475248	0.696154	1.1006
0.705162	0.679807	0.343588	0.643951	0.235336
0.408582	0.470242	0.46828	0.661881	0.516372
0.55501	0.743756	0.879079	0.898323	0.941858
1.10662	0.644168	0.446779	1.06779	0.842539
0.399216	0.47902	0.516595	0.667815	0.793115
0.78264	0.668011	0.469337	0.65404	0.844772
0.406088	0.294555	0.46579	0.196517	1.1051
0.645446	0.635602	0.553318	0.691233	0.720795
1.18953	0.578063	0.927095	1.28149	0.585309
0.691536	0.475989	0.415394	1.00679	0.676372
0.63306	1.19616	0.341259	0.540829	0.68837
1.37031	0.348011	0.668763	0.90763	0.231459
0.681433	0.600948	0.435607	0.898491	0.632405
0.660914	0.366619	0.405762	0.982279	0.214166
0.482299	0.743233	0.377033	1.1713	0.617974
1.09118	0.630368	0.778577	1.17125	1.05484
0.280099	0.430164	0.879157	0.807957	0.735262
0.54009	0.625509	0.773344	0.354806	1.31238
0.942441	0.922508	0.621956	0.397462	0.522566
0.494278	1.01763	0.516768	0.56654	0.678555
0.673381	0.411768	0.406966	1.42418	1.72755
0.794855	0.163253	0.745716	0.422279	1.25418
0.268809	0.356344	0.714639	0.309562	1.05516
		0.59731
CK666 rp1	CK666 rp2	CK666 rp3	CK666 rp4	CK666 rp5
0.639098	0.585238	0.503446	0.523729	0.585626
0.464558	0.746041	0.887081	0.54674	0.583769
1.08266	0.92491	0.796569	0.458221	0.977651
0.79849	0.521672	0.842026	0.635528	1.08604
0.648839	0.661636	0.989003	0.761831	1.36774
0.509853	0.625275	0.526409	0.633334	0.640619
0.538112	0.738758	0.627317	1.40003	1.43331
0.54882	0.437728	0.862534	0.694939	1.76218
0.351012	0.463573	0.483936	2.22343	0.586643
0.83666	0.48603	0.838156	0.923728	1.38747
0.712212	0.622975	1.445	0.58061	0.395204
0.864721	0.546277	0.613997	0.648722	0.851707
0.551273	0.876548	0.958999	1.20901	0.308338
0.772716	0.56107	0.63911	0.71914	0.797036
0.647972	0.525494	0.817651	0.669978	0.499064
0.540516	0.503307	1.02221	0.322269	0.257177
0.685512	0.846304	0.484192	0.458206	0.934147
0.6347	1.12522	0.910891	0.807262	0.563875
0.717795	0.404239	0.496305	0.695601	0.849669
1.00053	0.462131	0.693433	0.78891	1.13626
0.49041	0.554661	1.27191	0.268166	0.950799
0.403382	0.736878	0.995448	0.779656	1.21178
0.699742	0.655547	0.826285	0.675138	0.709447
0.448597	0.863699	0.26057	0.672289	0.799262
0.393704	0.556071	0.731397	0.835546	0.997271
0.467172	1.12028	0.610351	0.666071	0.699851
0.489232	0.710111	0.854894	0.820582	0.846735
0.713284	0.41012	0.963603	0.652399	0.275669
0.531874	0.475316	0.80299	0.645852	0.695148
1.09121	0.611722	0.64916	0.248279	0.404808
0.437963
0.528655
CK869 rp1	CK869 rp2	CK869 rp3	CK869 rp4	CK869 rp5
0.738387	1.19082	0.989167	1.4922	1.25744
1.1052	0.607833	0.407263	1.46676	1.20888
0.976836	0.81506	1.61971	0.835843	0.771761
0.878183	1.16786	0.539227	1.23872	0.819704
0.434732	0.597022	0.689738	0.953414	0.794246
0.665109	1.40844	0.437226	0.891475	0.856377
0.860569	0.514869	0.531059	0.712415	0.447988
1.07537	0.812497	1.589	0.532896	1.06705
0.472581	1.53088	0.317173	0.955925	0.657593
1.69967	0.833544	1.57238	1.08969	0.862222
0.648224	0.859347	0.786075	1.06076	0.879708
0.523722	1.42895	1.57076	0.469222	1.14847
0.313481	1.20808	0.78214	1.26953	1.28844
2.00671	1.39358	0.781252	1.06461	0.365187
0.72273	0.626506	0.780317	0.677413	1.00056
0.790366	0.372602	0.333103	1.35713	1.22677
0.464016	0.206782	1.16521	1.37522	1.09947
1.57702	0.268985	0.654442	0.866778	0.918131
0.559432	0.897878	1.50493	0.666458	1.54366
0.390115	0.700906	0.89903	1.09635	0.729455
1.11014	0.21269	0.887267	0.991814	0.673224
0.641035	0.57469	0.552323	0.699043	1.04484
0.471205	0.589543	0.366884	1.76582	0.807793
0.325786	0.939627	1.45846	1.29103	0.724904
0.620365	0.870164	0.480789	0.774147	0.98629
1.85725	0.727751	1.44232	1.18848	1.13346
0.526444	0.913728	1.07468	0.851548	0.697759
0.908485	0.802703	1.07259	1.27301	1.35825
0.906872	1.50843	0.703021	0.949287	0.948706
1.8088	1.66363	0.774583	0.418442	0.78278

## Sheet: 3D
Repeat1				Repeat2				Repeat3
	Cells/Single Cells/Live cells/BMDM/Zymo+ | Freq. of Parent	Average			Cells/Single Cells/Live cells/BMDM/Zymo+ | Freq. of Parent	Average			Cells/Single Cells/Live cells/BMDM/Zymo+ | Freq. of Parent	Average
CK666_0`_E3_E03.fcs	0.0002	0.0001		CK666_0`_E3_E03.fcs	0.00098	0.00049		CK666_0`_E3_E03.fcs	0	0
CK666_0`_E4_E04.fcs	0			CK666_0`_E4_E04.fcs	0			CK666_0`_E4_E04.fcs	0
CK666_15`_D3_D03.fcs	0.0926	0.0909		CK666_15`_D3_D03.fcs	0.105	0.0925		CK666_15`_D3_D03.fcs	0.0516	0.05
CK666_15`_D4_D04.fcs	0.0892			CK666_15`_D4_D04.fcs	0.08			CK666_15`_D4_D04.fcs	0.0423
CK666_30`_C3_C03.fcs	0.176	0.169		CK666_30`_C3_C03.fcs	0.111	0.10215		CK666_30`_C3_C03.fcs	0.088	0.11
CK666_30`_C4_C04.fcs	0.162			CK666_30`_C4_C04.fcs	0.0933			CK666_30`_C4_C04.fcs	0.127
CK666_60`_B3_B03.fcs	0.474	0.5175		CK666_60`_B3_B03.fcs	0.509	0.453		CK666_60`_B3_B03.fcs	0.62	0.61
CK666_60`_B4_B04.fcs	0.561			CK666_60`_B4_B04.fcs	0.397			CK666_60`_B4_B04.fcs	0.601
CK666_120`_A3_A03.fcs	0.821	0.8405		CK666_120`_A3_A03.fcs	0.795	0.8005		CK666_120`_A3_A03.fcs	0.847	0.84
CK666_120`_A4_A04.fcs	0.86			CK666_120`_A4_A04.fcs	0.806			CK666_120`_A4_A04.fcs	0.84
CK869_0`_E5_E05.fcs	0	0		CK869_0`_E5_E05.fcs	0	0		CK869_0`_E5_E05.fcs	0	0
CK869_0`_E6_E06.fcs	0			CK869_0`_E6_E06.fcs	0			CK869_0`_E6_E06.fcs	0
CK869_15`_D5_D05.fcs	0.019	0.01605		CK869_15`_D5_D05.fcs	0.0844	0.0779		CK869_15`_D5_D05.fcs	0.0368	0.03
CK869_15`_D6_D06.fcs	0.0131			CK869_15`_D6_D06.fcs	0.0714			CK869_15`_D6_D06.fcs	0.0312
CK869_30`_C5_C05.fcs	0.0724	0.06255		CK869_30`_C5_C05.fcs	0.115	0.137		CK869_30`_C5_C05.fcs	0.18	0.15
CK869_30`_C6_C06.fcs	0.0527			CK869_30`_C6_C06.fcs	0.159			CK869_30`_C6_C06.fcs	0.126
CK869_60`_B5_B05.fcs	0.306	0.2735		CK869_60`_B5_B05.fcs	0.362	0.363		CK869_60`_B5_B05.fcs	0.578	0.54
CK869_60`_B6_B06.fcs	0.241			CK869_60`_B6_B06.fcs	0.364			CK869_60`_B6_B06.fcs	0.509
CK869_120`_A5_A05.fcs	0.703	0.6995		CK869_120`_A5_A05.fcs	0.647	0.6085		CK869_120`_A5_A05.fcs	0.835	0.82
CK869_120`_A6_A06.fcs	0.696			CK869_120`_A6_A06.fcs	0.57			CK869_120`_A6_A06.fcs	0.812
CytoD_F1_F01.fcs	0.0236	0.0368		CytoD_F1_F01.fcs	0.271	0.2755		CytoD_F1_F01.fcs	0.0836	0.06
CytoD_F2_F02.fcs	0.05			CytoD_F2_F02.fcs	0.28			CytoD_F2_F02.fcs	0.0294
DMSO_0`_E1_E01.fcs	0.00025	0.000125		DMSO_0`_E1_E01.fcs	0	0		DMSO_0`_E1_E01.fcs	0.0002	0
DMSO_0`_E2_E02.fcs	0			DMSO_0`_E2_E02.fcs	0			DMSO_0`_E2_E02.fcs	0
DMSO_15`_D1_D01.fcs	0.0858	0.0929		DMSO_15`_D1_D01.fcs	0.144	0.1415		DMSO_15`_D1_D01.fcs	0.0933	0.09
DMSO_15`_D2_D02.fcs	0.1			DMSO_15`_D2_D02.fcs	0.139			DMSO_15`_D2_D02.fcs	0.0895
DMSO_30`_C1_C01.fcs	0.219	0.1975		DMSO_30`_C1_C01.fcs	0.0943	0.13365		DMSO_30`_C1_C01.fcs	0.187	0.2
DMSO_30`_C2_C02.fcs	0.176			DMSO_30`_C2_C02.fcs	0.173			DMSO_30`_C2_C02.fcs	0.207
DMSO_60`_B1_B01.fcs	0.595	0.576		DMSO_60`_B1_B01.fcs	0.457	0.448		DMSO_60`_B1_B01.fcs	0.679	0.68
DMSO_60`_B2_B02.fcs	0.557			DMSO_60`_B2_B02.fcs	0.439			DMSO_60`_B2_B02.fcs	0.69
DMSO_120`_A1_A01.fcs	0.827	0.8365		DMSO_120`_A1_A01.fcs	0.801	0.797		DMSO_120`_A1_A01.fcs	0.831	0.85
DMSO_120`_A2_A02.fcs	0.846			DMSO_120`_A2_A02.fcs	0.793			DMSO_120`_A2_A02.fcs	0.865
