# Supplementary material for: CK-666 and CK-869 differentially inhibit Arp2/3 iso-complexes
Source: EMBO Rep. 2024 Jul 15;25(8):7. doi: 10.1038/s44319-024-00201-x (PMC11316031; doi:10.1038/s44319-024-00201-x)
Supplement: Supplementary file 6 — Source data Fig. 4 [file 44319_2024_201_MOESM6_ESM.zip]

Archive with 23 entries (20 files):
- Figure 4/
- Figure 4/.DS_Store
- __MACOSX/Figure 4/._.DS_Store
- Figure 4/4B/
- Figure 4/4C/
- Figure 4/Figure4.xls
- __MACOSX/Figure 4/._Figure4.xls
- Figure 4/4B/.DS_Store
- __MACOSX/Figure 4/4B/._.DS_Store
- Figure 4/4B/Figure4B C1A CK666.tif
- Figure 4/4B/Figure4B C1A DMSO.tif
- Figure 4/4B/Figure4B C1A CK869.tif
- Figure 4/4B/Figure4B C1B DMSO.tif
- Figure 4/4B/Figure 4B README.pdf
- __MACOSX/Figure 4/4B/._Figure 4B README.pdf
- Figure 4/4B/Figure4B C1B CK869.tif
- Figure 4/4B/Figure4B C1B CK666.tif
- Figure 4/4C/Figure5C.tif
- __MACOSX/Figure 4/4C/._Figure5C.tif
- Figure 4/4C/Figure5C README.pdf
- __MACOSX/Figure 4/4C/._Figure5C README.pdf
- Figure 4/4C/Figure5C ponceau.tif
- __MACOSX/Figure 4/4C/._Figure5C ponceau.tif
