# Supplementary material for: CK-666 and CK-869 differentially inhibit Arp2/3 iso-complexes
Source: EMBO Rep. 2024 Jul 15;25(8):7. doi: 10.1038/s44319-024-00201-x (PMC11316031; doi:10.1038/s44319-024-00201-x)
Supplement: Supplementary file 6 — Source data Fig. 4 [file 44319_2024_201_MOESM6_ESM.zip › Figure 4/Figure4.xls]

## Sheet: 4A
	CK666	C1AC5L					C1BC5L
	drug concentration (µM)	rp1	rp2	rp3			rp1	rp2	rp3
	0	0.000767	0.0008	0.00071111			0.0012	0.0008323	0.00095556
	2.5			0.0006				0.00070311	0.00073333
	5		0.00054	0.00052083				0.00056646	0.00065217
	10	0.00053	0.00041	0.00043478			0.00057	0.00048323	0.00057447
	20	0.00048	0.00039	0.00043478			0.00052	0.00043478	0.00048889
	50	0.00042	0.000345				0.00042	0.00036
	CK869	C1AC5L					C1BC5L
	drug concentration (µM)	rp1	rp2	rp3			rp1	rp2	rp3
	0	0.00077	0.00072558	0.00076087			0.0012	0.00102174	0.00104167
	2.5		0.00063636	0.00049565				0.00062128	0.00065
	5		0.0005186	0.00044783				0.00054314	0.00058636
	10		0.00049318	0.00046957				0.000475	0.00053182
	20		0.00044884	0.00042889				0.00044681	0.000455
	50	0.000346	0.0003				0.00035	0.000355

## Sheet: 4B
	C1AC5L + DMSO	C1AC5L + CK-666	C1AC5L + CK-869	C1BC5L + DMSO	C1BC5L + CK-666	C1BC5L + CK-869
rp1	0.00316001	0.00086182	0.00028727	0.00718184	0.00086182	0.00028727
rp2	0.00373456	0.00086182	0.00028727	0.0054582	0.00143637	0
rp3	0.00287274	0.00057455	0	0.0066073	0.00172364	0

## Sheet: 4C
	C1AC5L-DMSO	C1AC5L-CK 666	C1AC5L-CK 869	C1BC5L-DMSO	C1BC5L-CK 666	C1BC5L-CK 869
rp1	1	1.8	11	1	2.45	8.8
rp2	1	1.2	14.8	1	2	4.4
rp3	1	1.6	16.9	1	2.38	8.3
