# Supplementary material for: CK-666 and CK-869 differentially inhibit Arp2/3 iso-complexes
Source: EMBO Rep. 2024 Jul 15;25(8):7. doi: 10.1038/s44319-024-00201-x (PMC11316031; doi:10.1038/s44319-024-00201-x)
Supplement: Supplementary file 7 — Source data Fig. 5 [file 44319_2024_201_MOESM7_ESM.zip]

Archive with 16 entries (13 files):
- Figure 5/
- __MACOSX/._Figure 5
- Figure 5/5A/
- Figure 5/.DS_Store
- __MACOSX/Figure 5/._.DS_Store
- Figure 5/Figure5.xls
- __MACOSX/Figure 5/._Figure5.xls
- Figure 5/5B/
- Figure 5/5A/Figure5A CK869.tif
- Figure 5/5A/Figure5A CK666.tif
- Figure 5/5A/Figure5A DMSO.tif
- Figure 5/5B/Figure5B DMSO.tif
- Figure 5/5B/Figure5B CK666.tif
- Figure 5/5B/Figure5B CK869.tif
- Figure 5/5B/Figure5B README.pdf
- __MACOSX/Figure 5/5B/._Figure5B README.pdf
