# Supplementary material for: CK-666 and CK-869 differentially inhibit Arp2/3 iso-complexes
Source: EMBO Rep. 2024 Jul 15;25(8):7. doi: 10.1038/s44319-024-00201-x (PMC11316031; doi:10.1038/s44319-024-00201-x)
Supplement: Supplementary file 7 — Source data Fig. 5 [file 44319_2024_201_MOESM7_ESM.zip › Figure 5/Figure5.xls]

## Sheet: 5A
Arp3B branching-rp2	42s	img 7 110s		Arp3B + CK 666 rp2	60s	img 8 130s		Arp3B + CK 869 rp2	64s
nb	μm			nb	μm			nb	μm
6	21			16	41			12	31
9	30			5	12			4	10
20	50			9	22			7	13
5	20			4	13			6	11
8	24			6	8			8	26
7	17			10	24			7	16
	0.00308642				0.00320513				0.00306877
Arp3B branching-1	60s	img 3 80s		Arp3B + CK 666 rp2	60s	img5 100s		Arp3B + CK 869 rp2	53s	img3 73s
nb	μm			nb	μm			nb	μm
8	17.1			12	30			11	18
10	24			5	12			18	40
7	16			5	15			13	30
9	16			9	27			6	13.34
8	15			4	8			7	15
6	19			7	18			9	23
	0.00560224				0.00381818				0.00629189
Arp3B branching-rp1	43s	img 9 123s		Arp3B + CK 666 rp1	50s	img4 80s		Arp3B + CK 869 rp1	54s	img3 74s
nb	μm			nb	μm			nb	μm
13	40			4	11			4	19
12	33			6	21			7	17
8	21			8	32			4	10
8	22			5	15			5	17
9	26			6	21			6	17
9	22			5	20			9	19
	0.00292485				0.00354167				0.0047775
	DMSO	CK-666	CK-869
rp1	0.0031	0.0032	0.0031
rp2	0.0056	0.0038	0.0063
rp3	0.0029	0.0035	0.0048
ave	0.00386667	0.0035	0.00473333
std	0.00150444	0.0003	0.00160104

## Sheet: 5B
	DMSO	CK666	CK869
rp1	0.0066073	0.0011491	0.00603275
rp2	0.00603275	0.00086182	0.00517093
rp3	0.0054582	0.00143637	0.00689457

## Sheet: 5C
VCA	CK869 (µM)	rp1	rp2
	0	0.00540541	0.00439024
	50	0.00540541	0.0055
	100	0.00551515	0.00463415
	250	0.00571429	0.00447368
SPIN90	0	0.00095135	0.00095
	10	0.00095946	0.00098684
	40	0.00095946	0.00094595
	100	0.00101493	0.00101538
	250	0.00096923	0.00115306
